# Supplementary material for: New species and distributional records of Aleocharinae (Coleoptera, Staphylinidae) from Ontario, Canada, with a checklist of recorded species
Source: Zookeys. 2012 Apr 26;(186):119–206. doi: 10.3897/zookeys.186.2947 (PMC3349194; doi:10.3897/zookeys.186.2947)
Supplement: XML Treatment for Deinopsis illinoisensis [file zookeys.186.2947-treatment1.xml]

<!DOCTYPE tp:taxon-treatment
  PUBLIC "-//TaxonX//DTD Taxonomic Treatment Publishing DTD v0 20100105//EN" "tax-treatment-NSO.dtd">
<tp:taxon-treatment xmlns:tp="http://www.plazi.org/taxpub"><tp:treatment-meta><mixed-citation publication-type="journal"><person-group><name><surname>Brunke</surname><given-names>Adam J.</given-names></name><name><surname>Klimaszewski</surname><given-names>Jan</given-names></name><name><surname>Dorval</surname><given-names>Julie-Anne</given-names></name><name><surname>Bourdon</surname><given-names>Caroline</given-names></name><name><surname>Paiero</surname><given-names>Steven M.</given-names></name><name><surname>Marshall</surname><given-names>Stephen A.</given-names></name></person-group><article-title>New species and distributional records of Aleocharinae (Coleoptera, Staphylinidae) from Ontario, Canada, with a checklist of recorded species</article-title><source>Zookeys</source><day>26</day><month>4</month><year>2012</year><volume>2012</volume><issue>186</issue><fpage>119</fpage><lpage>206</lpage><pub-id pub-id-type="doi">10.3897/zookeys.186.2947</pub-id></mixed-citation></tp:treatment-meta><tp:nomenclature><tp:taxon-name>
                            <tp:taxon-name-part taxon-name-part-type="genus">Deinopsis</tp:taxon-name-part>
                            <tp:taxon-name-part taxon-name-part-type="species">illinoisensis</tp:taxon-name-part>
                        <object-id xmlns:xlink="http://www.w3.org/1999/xlink" xlink:type="simple">http://species-id.net/wiki/Deinopsis_illinoisensis</object-id>
                        </tp:taxon-name><tp:taxon-authority>Klimaszewski, 1979</tp:taxon-authority><tp:taxon-status xmlns:xlink="http://www.w3.org/1999/xlink" xlink:type="simple">New Canadian Record</tp:taxon-status><xref ref-type="fig" rid="F1">Fig. 1</xref><xref ref-type="fig" rid="F2">Map 1</xref><xref ref-type="bibr" rid="B30">genitalia in Klimaszewski (1979)</xref></tp:nomenclature><tp:treatment-sec sec-type="Material examined"><title>Material examined.</title><p>CANADA: ON: <italic>Chatham-Kent Co</italic>.,Wheatley Provincial Park, treading at waters edge, 23.vii.2011, S.M. Paiero, 4 (DEBU); <italic>Elgin Co</italic>., Newport Forest, ~3km SW of Wardsville, <named-content xmlns:xlink="http://www.w3.org/1999/xlink" content-type="dwc:verbatimCoordinates" xlink:type="simple">42°37'52"N, 81°46'43"W,</named-content> 30.vii.2009, A. Brunke, 1 (DEBU).</p><fig id="F1" position="float" orientation="portrait"><label>Figures 1–6.</label><caption><p>Dorsal habitus of: <bold>1</bold> <italic><tp:taxon-name>Deinopsis illinoisensis</tp:taxon-name></italic> Klimaszewski <bold>2</bold> <italic><tp:taxon-name>Aleochara daviesi</tp:taxon-name></italic> Klimaszewski &amp; Brunke sp. n. <bold>3</bold> <italic><tp:taxon-name>Aleochara lustrica</tp:taxon-name></italic> Say <bold>4</bold> <italic><tp:taxon-name>Aleochara tristis</tp:taxon-name></italic> Gravenhorst <bold>5</bold> <italic><tp:taxon-name>Tinotus trisectus</tp:taxon-name></italic> Casey <bold>6</bold> <italic><tp:taxon-name>Hoplandria klimaszewskii</tp:taxon-name></italic> Génier. Scale 1mm.</p></caption><graphic xmlns:xlink="http://www.w3.org/1999/xlink" xlink:href="ZooKeys-186-119-g001.jpg" position="float" orientation="portrait" xlink:type="simple"/></fig></tp:treatment-sec><tp:treatment-sec sec-type="Distribution"><title>Distribution.</title><p>Canada: ON; USA: CT, FL, IL, KY, LA, MA, MI, MS, OK, PA, TX (<xref ref-type="bibr" rid="B30">Klimaszewski 1979</xref>, <xref ref-type="bibr" rid="B31">Klimaszewski 1982a</xref>, <xref ref-type="bibr" rid="B39">Klimaszewski and Génier 1985</xref>, <xref ref-type="bibr" rid="B36">Klimaszewski and Frank 1992a</xref>). Native.</p><fig id="F2" position="float" orientation="portrait"><label>Maps 1–4.</label><caption><p>Distribution in Ontario of: <bold>1</bold> <italic><tp:taxon-name>Deinopsis illinoisensis</tp:taxon-name></italic> Klimaszewski <bold>2</bold> <italic><tp:taxon-name>Aleochara daviesi</tp:taxon-name></italic> Klimaszewski &amp; Brunke sp. n. <bold>3</bold> <italic><tp:taxon-name>Aleochara lustrica</tp:taxon-name></italic> Say <bold>4</bold> <italic><tp:taxon-name>Aleochara tristis</tp:taxon-name></italic> Gravenhorst.</p></caption><graphic xmlns:xlink="http://www.w3.org/1999/xlink" xlink:href="ZooKeys-186-119-g002.jpg" position="float" orientation="portrait" xlink:type="simple"/></fig></tp:treatment-sec><ref-list><ref id="B30"><mixed-citation xmlns:xlink="http://www.w3.org/1999/xlink" xlink:type="simple"><person-group><name name-style="western"><surname>Klimaszewski</surname><given-names>J</given-names></name></person-group> (<year>1979</year>)<article-title> A revision of the Gymnusini and Deinopsini of the world (Coleoptera: Staphylinidae: Aleocharinae). Research Branch Agriculture Canada Monograph No.</article-title><volume>25</volume>: <fpage>1</fpage>-<lpage>169</lpage>.</mixed-citation></ref><ref id="B31"><mixed-citation xmlns:xlink="http://www.w3.org/1999/xlink" xlink:type="simple"><person-group><name name-style="western"><surname>Klimaszewski</surname><given-names>J</given-names></name></person-group> (<year>1982a</year>)<article-title> A revision of the Gymnusini and Deinopsini of the world (Coleoptera: Staphylinidae). Supplementum 2.</article-title><source>The Canadian Entomologist </source><volume>114</volume>: <fpage>317</fpage>-<lpage>335</lpage>. doi: <ext-link ext-link-type="uri" xlink:href="http://dx.doi.org/10.4039/Ent114317-4" xlink:type="simple">10.4039/Ent114317-4</ext-link></mixed-citation></ref><ref id="B39"><mixed-citation xmlns:xlink="http://www.w3.org/1999/xlink" xlink:type="simple"><person-group><name name-style="western"><surname>Klimaszewski</surname><given-names>J</given-names></name><name name-style="western"><surname>Génier</surname><given-names>F</given-names></name></person-group> (<year>1985</year>)<article-title> A revision of the Gymnusini and Deinopsini of the World (Coleoptera: Staphylinidae, Aleocharinae) Supplement 3.</article-title><source>The Coleopterists Bulletin  </source><volume>39</volume>: <fpage>60</fpage>-<lpage>66</lpage>.</mixed-citation></ref><ref id="B36"><mixed-citation xmlns:xlink="http://www.w3.org/1999/xlink" xlink:type="simple"><person-group><name name-style="western"><surname>Klimaszewski</surname><given-names>J</given-names></name><name name-style="western"><surname>Frank</surname><given-names>JH</given-names></name></person-group> (<year>1992a</year>)<article-title> New distribution data for New World Gymnusini and Deinopsini, with description of a new species (Coleoptera: Staphylinidae: Aleocharinae). Supplement 5.</article-title><source>The Coleopterists Bulletin </source><volume>46</volume>: <fpage>242</fpage>-<lpage>249</lpage>.</mixed-citation></ref></ref-list></tp:taxon-treatment>
