# Supplementary material for: New species and distributional records of Aleocharinae (Coleoptera, Staphylinidae) from Ontario, Canada, with a checklist of recorded species
Source: Zookeys. 2012 Apr 26;(186):119–206. doi: 10.3897/zookeys.186.2947 (PMC3349194; doi:10.3897/zookeys.186.2947)
Supplement: XML Treatment for Aleochara (Echochara) daviesi [file zookeys.186.2947-treatment2.xml]

<!DOCTYPE tp:taxon-treatment
  PUBLIC "-//TaxonX//DTD Taxonomic Treatment Publishing DTD v0 20100105//EN" "tax-treatment-NSO.dtd">
<tp:taxon-treatment xmlns:tp="http://www.plazi.org/taxpub"><tp:treatment-meta><mixed-citation publication-type="journal"><person-group><name><surname>Brunke</surname><given-names>Adam J.</given-names></name><name><surname>Klimaszewski</surname><given-names>Jan</given-names></name><name><surname>Dorval</surname><given-names>Julie-Anne</given-names></name><name><surname>Bourdon</surname><given-names>Caroline</given-names></name><name><surname>Paiero</surname><given-names>Steven M.</given-names></name><name><surname>Marshall</surname><given-names>Stephen A.</given-names></name></person-group><article-title>New species and distributional records of Aleocharinae (Coleoptera, Staphylinidae) from Ontario, Canada, with a checklist of recorded species</article-title><source>Zookeys</source><day>26</day><month>4</month><year>2012</year><volume>2012</volume><issue>186</issue><fpage>119</fpage><lpage>206</lpage><pub-id pub-id-type="doi">10.3897/zookeys.186.2947</pub-id></mixed-citation></tp:treatment-meta><tp:nomenclature><tp:taxon-name>
                            <tp:taxon-name-part taxon-name-part-type="genus">Aleochara</tp:taxon-name-part>
                            <tp:taxon-name-part taxon-name-part-type="subgenus"> (Echochara) </tp:taxon-name-part>
                            <tp:taxon-name-part taxon-name-part-type="species">daviesi</tp:taxon-name-part>
                        <object-id xmlns:xlink="http://www.w3.org/1999/xlink" xlink:type="simple">urn:lsid:zoobank.org:act:F542DCE5-7DB7-4F47-B16A-65C6189899D4</object-id>
                        <object-id xmlns:xlink="http://www.w3.org/1999/xlink" xlink:type="simple">http://species-id.net/wiki/Aleochara_daviesi</object-id>
                        </tp:taxon-name><tp:taxon-authority>Klimaszewski &amp; Brunke</tp:taxon-authority><tp:taxon-status xmlns:xlink="http://www.w3.org/1999/xlink" xlink:type="simple">sp. n.</tp:taxon-status><xref ref-type="fig" rid="F1">Figs 2</xref><xref ref-type="fig" rid="F35">80–82</xref><xref ref-type="fig" rid="F2">Map 2</xref></tp:nomenclature><tp:treatment-sec sec-type="Type locality"><title>Type locality.</title><p>Canada, Ontario, Haldimand-Norfolk Reg., 6 km W of Saint Williams, Backus Woods, slough forest, <named-content xmlns:xlink="http://www.w3.org/1999/xlink" content-type="dwc:verbatimCoordinates" xlink:type="simple">42°40'7"N, 80°29'34"W</named-content>.</p></tp:treatment-sec><tp:treatment-sec sec-type="Type material"><title>Type material.</title><p>Holotype (male): CANADA, ON:<italic>Hald.-Norfolk Reg</italic>., Backus Woods, North Block, <named-content xmlns:xlink="http://www.w3.org/1999/xlink" content-type="dwc:verbatimCoordinates" xlink:type="simple">42°40'7"N, 80°29'34"W,</named-content> 23.iv.2011, Brunke &amp; Marshall, debu00340040 (DEBU).<!--PageBreak--></p></tp:treatment-sec><tp:treatment-sec sec-type="Diagnosis"><title>Diagnosis.</title><p>Distinguished from other <italic><tp:taxon-name>Aleochara</tp:taxon-name></italic> by the following combination of characters: antennomere 4 subquadrate and 5–10 slightly transverse (<xref ref-type="fig" rid="F1">Fig. 2</xref>); eyes extremely large, protruding laterally and close to frontal margin, postocular area of head about as large as eye in lateral view, postocular carina strong and complete; pronotum slightly transverse, with basal margin arcuate; elytra slightly longer than pronotum; abdomen subparallel for most of its length; basal metatarsomere slightly longer than the following tarsomere, tarsal claws exceptionally large, narrowly elongate; median lobe of aedeagus with large and narrowly elongate crista apicalis, tubus in lateral view swollen ventrally and sharply produced apically (<xref ref-type="fig" rid="F35">Fig. 80</xref>). <italic><tp:taxon-name>Aleochara daviesi</tp:taxon-name></italic> is very similar <!--PageBreak-->externally to the western North American <italic><tp:taxon-name>Aleochara lobata</tp:taxon-name></italic> Klimaszewski from which it may be readily distinguished by the shape of the median lobe.</p></tp:treatment-sec><tp:treatment-sec sec-type="Description"><title>Description</title><p><bold>.</bold> Body length 4.9 mm; black with legs, elytra (except narrowly at base) and abdominal tergites VII and VIII, rust brown; punctation of forebody coarse, dense and flattened, interspaces between punctures with fine meshed microsculpture (<xref ref-type="fig" rid="F1">Fig. 2</xref>); head broadest apically with very short frons and with strong and complete postocular carina, pubescence of dorsal surface directed toward midline of disc, eyes extremely large, protruding laterally, and close to frontal margin of head, postocular area about as long as eye; antennae with antennomeres 1–3 elongate, antennomere 4 subquadrate and 5–10 slightly transverse; pronotum slightly transverse, shorter than elytra, pubescence directed obliquely posteriad from midline of disc, punctation flattened and forming transversely impressed line at base of disc; elytra with posterior margin nearly straight with slight lateral emargination, pubescence directed lateroposteriad from suture; abdomen subparallel for most of its length, tergites II-IV with deep and V with shallow impression, impressions with dense punctures separated from each other by a distance equal to or less than diameter of a puncture, punctures often touching; basal metatarsomere slightly longer than the following segment; tarsal claws exceptionally large, elongate and with surface smooth.</p><p>Male. Tergite 8 bicolored, dark brown/black basally and yellowish apically, truncate apically and with margin slightly crenulate (<xref ref-type="fig" rid="F35">Fig. 81</xref>); sternite eight produced apically (<xref ref-type="fig" rid="F35">Fig. 82</xref>); median lobe of aedeagus in lateral view with large and elongate bulbus produced ventrally at base, crista apicalis narrowly elongate and large, tubus swollen ventrally and sharply produced apically (<xref ref-type="fig" rid="F35">Fig. 80</xref>).</p><p>Female: Unknown.</p></tp:treatment-sec><tp:treatment-sec sec-type="Distribution"><title>Distribution.</title><p>Presently known only from Backus Woods, an old growth deciduous forest in southern Ontario. <italic><tp:taxon-name>Aleochara daviesi</tp:taxon-name></italic> almost certainly occurs in the eastern United States and elsewhere in southern Canada.</p></tp:treatment-sec><tp:treatment-sec sec-type="Bionomics"><title>Bionomics.</title><p>The holotype was collected by submerging forest litter near the margins of forest pools (some permanent). Other members of the subgenus <italic><tp:taxon-name>Echochara</tp:taxon-name></italic> are inhabitants of mammal burrows or caves (<xref ref-type="bibr" rid="B33">Klimaszewski 1984</xref>). As there are no cave systems at the type locality, we suspect that <italic><tp:taxon-name>Aleochara daviesi</tp:taxon-name></italic> occurs in the former situation. Although the staphylinids occurring in groundhog (<italic><tp:taxon-name>Marmota monax</tp:taxon-name></italic> (L.)) burrows have been sampled (<xref ref-type="bibr" rid="B33">Klimaszewski 1984</xref>, <xref ref-type="bibr" rid="B74">Smetana 1971</xref>, <xref ref-type="bibr" rid="B75">Smetana 1995</xref>, this paper) the fauna in burrows/nests of other mammals in eastern North America is essentially unknown. Future survey work in the nests of Nearctic moles, shrews and rodents is warranted.</p></tp:treatment-sec><tp:treatment-sec sec-type="Etymology"><title>Etymology.</title><p>This species is dedicated to our colleague Anthony Davies (CNC, Ottawa, Ontario, Canada) in recognition of his contribution to the knowledge of Canadian <tp:taxon-name>Staphylinidae</tp:taxon-name> and in appreciation of his assistance over the years in specimen loans, distributional records and curatorial matters, especially those relevant for this project.</p></tp:treatment-sec><tp:treatment-sec><!--Section generated to contain objects referenced in tp:taxon-treatment.--><fig id="F1" position="float" orientation="portrait"><label>Figures 1–6.</label><caption><p>Dorsal habitus of: <bold>1</bold> <italic><tp:taxon-name>Deinopsis illinoisensis</tp:taxon-name></italic> Klimaszewski <bold>2</bold> <italic><tp:taxon-name>Aleochara daviesi</tp:taxon-name></italic> Klimaszewski &amp; Brunke sp. n. <bold>3</bold> <italic><tp:taxon-name>Aleochara lustrica</tp:taxon-name></italic> Say <bold>4</bold> <italic><tp:taxon-name>Aleochara tristis</tp:taxon-name></italic> Gravenhorst <bold>5</bold> <italic><tp:taxon-name>Tinotus trisectus</tp:taxon-name></italic> Casey <bold>6</bold> <italic><tp:taxon-name>Hoplandria klimaszewskii</tp:taxon-name></italic> Génier. Scale 1mm.</p></caption><graphic xmlns:xlink="http://www.w3.org/1999/xlink" xlink:href="ZooKeys-186-119-g001.jpg" position="float" orientation="portrait" xlink:type="simple"/></fig><fig id="F35" position="float" orientation="portrait"><label>Figures 80–89.</label><caption><p><italic><tp:taxon-name>Aleochara daviesi</tp:taxon-name></italic> Klimaszewski &amp; Brunke sp. n.: <bold>80</bold> aedeagus in lateral view <bold>81</bold> male tergite 8 <bold>82</bold> male sternite 8. <italic><tp:taxon-name>Dexiogyia angustiventris</tp:taxon-name></italic> (Casey) <bold>83</bold> aedeagus in abparameral view <bold>84</bold> aedeagus in lateral view <bold>85</bold> male tergite 8 <bold>86</bold> male sternite 8 <bold>87</bold> spermatheca <bold>88</bold> female tergite 8 <bold>89</bold> female sternite 8. Scale 0.2 mm.</p></caption><graphic xmlns:xlink="http://www.w3.org/1999/xlink" xlink:href="ZooKeys-186-119-g035.jpg" position="float" orientation="portrait" xlink:type="simple"/></fig><fig id="F2" position="float" orientation="portrait"><label>Maps 1–4.</label><caption><p>Distribution in Ontario of: <bold>1</bold> <italic><tp:taxon-name>Deinopsis illinoisensis</tp:taxon-name></italic> Klimaszewski <bold>2</bold> <italic><tp:taxon-name>Aleochara daviesi</tp:taxon-name></italic> Klimaszewski &amp; Brunke sp. n. <bold>3</bold> <italic><tp:taxon-name>Aleochara lustrica</tp:taxon-name></italic> Say <bold>4</bold> <italic><tp:taxon-name>Aleochara tristis</tp:taxon-name></italic> Gravenhorst.</p></caption><graphic xmlns:xlink="http://www.w3.org/1999/xlink" xlink:href="ZooKeys-186-119-g002.jpg" position="float" orientation="portrait" xlink:type="simple"/></fig></tp:treatment-sec><ref-list><ref id="B33"><mixed-citation xmlns:xlink="http://www.w3.org/1999/xlink" xlink:type="simple"><person-group><name name-style="western"><surname>Klimaszewski</surname><given-names>J</given-names></name></person-group> (<year>1984</year>)<article-title> A revision of the genus <italic>Aleochara</italic> Gravenhorst of America north of Mexico (Coleoptera: Staphylinidae, Aleocharinae). Memoirs of the Entomological Society of Canada No.</article-title><volume>129</volume>: <fpage>1</fpage>-<lpage>211</lpage>. doi: <ext-link ext-link-type="uri" xlink:href="http://dx.doi.org/10.4039/entm116129fv" xlink:type="simple">10.4039/entm116129fv</ext-link></mixed-citation></ref><ref id="B74"><mixed-citation xmlns:xlink="http://www.w3.org/1999/xlink" xlink:type="simple"><person-group><name name-style="western"><surname>Smetana</surname><given-names>A</given-names></name></person-group> (<year>1971</year>)<article-title> Revision of the tribe Quediini of America North of Mexico (Coleoptera: Staphylinidae). Supplementum.</article-title><source>The Canadian Entomologist </source><volume>103</volume>: <fpage>1833</fpage>-<lpage>1848</lpage>. doi: <ext-link ext-link-type="uri" xlink:href="http://dx.doi.org/10.4039/Ent1031833-12" xlink:type="simple">10.4039/Ent1031833-12</ext-link></mixed-citation></ref><ref id="B75"><mixed-citation xmlns:xlink="http://www.w3.org/1999/xlink" xlink:type="simple"><person-group><name name-style="western"><surname>Smetana</surname><given-names>A</given-names></name></person-group> (<year>1995</year>)<source> Rove beetles of the subtribe Philonthina of America north of Mexico (Coleoptera: Staphylinidae). Classification, phylogeny and taxonomic revision. Memoirs on Entomology, International 3: 945.</source></mixed-citation></ref></ref-list></tp:taxon-treatment>
