# Supplementary material for: New species and distributional records of Aleocharinae (Coleoptera, Staphylinidae) from Ontario, Canada, with a checklist of recorded species
Source: Zookeys. 2012 Apr 26;(186):119–206. doi: 10.3897/zookeys.186.2947 (PMC3349194; doi:10.3897/zookeys.186.2947)
Supplement: XML Treatment for Aleochara (Aleochara) lustrica [file zookeys.186.2947-treatment3.xml]

<!DOCTYPE tp:taxon-treatment
  PUBLIC "-//TaxonX//DTD Taxonomic Treatment Publishing DTD v0 20100105//EN" "tax-treatment-NSO.dtd">
<tp:taxon-treatment xmlns:tp="http://www.plazi.org/taxpub"><tp:treatment-meta><mixed-citation publication-type="journal"><person-group><name><surname>Brunke</surname><given-names>Adam J.</given-names></name><name><surname>Klimaszewski</surname><given-names>Jan</given-names></name><name><surname>Dorval</surname><given-names>Julie-Anne</given-names></name><name><surname>Bourdon</surname><given-names>Caroline</given-names></name><name><surname>Paiero</surname><given-names>Steven M.</given-names></name><name><surname>Marshall</surname><given-names>Stephen A.</given-names></name></person-group><article-title>New species and distributional records of Aleocharinae (Coleoptera, Staphylinidae) from Ontario, Canada, with a checklist of recorded species</article-title><source>Zookeys</source><day>26</day><month>4</month><year>2012</year><volume>2012</volume><issue>186</issue><fpage>119</fpage><lpage>206</lpage><pub-id pub-id-type="doi">10.3897/zookeys.186.2947</pub-id></mixed-citation></tp:treatment-meta><tp:nomenclature><tp:taxon-name>
                            <tp:taxon-name-part taxon-name-part-type="genus">Aleochara</tp:taxon-name-part>
                            <tp:taxon-name-part taxon-name-part-type="subgenus"> (Aleochara) </tp:taxon-name-part>
                            <tp:taxon-name-part taxon-name-part-type="species">lustrica</tp:taxon-name-part>
                        <object-id xmlns:xlink="http://www.w3.org/1999/xlink" xlink:type="simple">http://species-id.net/wiki/Aleochara_lustrica</object-id>
                        </tp:taxon-name><tp:taxon-authority>Say, 1832</tp:taxon-authority><tp:taxon-status xmlns:xlink="http://www.w3.org/1999/xlink" xlink:type="simple">New Canadian Record</tp:taxon-status><xref ref-type="fig" rid="F1">Fig. 3</xref><xref ref-type="fig" rid="F2">Map 3</xref><xref ref-type="bibr" rid="B33">genitalia in Klimaszewski (1984)</xref></tp:nomenclature><tp:treatment-sec sec-type="Material examined"><title>Material examined.</title><p>CANADA: ON:<italic>Simcoe Co</italic>., Midhurst, 28.ix.2008, carrion, forest nr. Neretva St., A. Brunke, 1 (DEBU).</p></tp:treatment-sec><tp:treatment-sec sec-type="Distribution"><title>Distribution.</title><p>Canada: ON; USA: AL, AZ, AR, DC, FL, GA, IL, IN, KS, KY, LA, MD, MA, MI, MO, MS, NC, NH, NJ, NY, OH, OK, PA, SC, TN, TX, VA, WV, WI.Also known from Mexico and South America (Trinidad and Tobago) (<xref ref-type="bibr" rid="B33">Klimaszewski 1984</xref>, <xref ref-type="bibr" rid="B41">Klimaszewski and Génier 1987</xref>, <xref ref-type="bibr" rid="B38">Klimaszewski and Frank 1992c</xref>). Native.</p></tp:treatment-sec><tp:treatment-sec><!--Section generated to contain objects referenced in tp:taxon-treatment.--><fig id="F1" position="float" orientation="portrait"><label>Figures 1–6.</label><caption><p>Dorsal habitus of: <bold>1</bold> <italic><tp:taxon-name>Deinopsis illinoisensis</tp:taxon-name></italic> Klimaszewski <bold>2</bold> <italic><tp:taxon-name>Aleochara daviesi</tp:taxon-name></italic> Klimaszewski &amp; Brunke sp. n. <bold>3</bold> <italic><tp:taxon-name>Aleochara lustrica</tp:taxon-name></italic> Say <bold>4</bold> <italic><tp:taxon-name>Aleochara tristis</tp:taxon-name></italic> Gravenhorst <bold>5</bold> <italic><tp:taxon-name>Tinotus trisectus</tp:taxon-name></italic> Casey <bold>6</bold> <italic><tp:taxon-name>Hoplandria klimaszewskii</tp:taxon-name></italic> Génier. Scale 1mm.</p></caption><graphic xmlns:xlink="http://www.w3.org/1999/xlink" xlink:href="ZooKeys-186-119-g001.jpg" position="float" orientation="portrait" xlink:type="simple"/></fig><fig id="F2" position="float" orientation="portrait"><label>Maps 1–4.</label><caption><p>Distribution in Ontario of: <bold>1</bold> <italic><tp:taxon-name>Deinopsis illinoisensis</tp:taxon-name></italic> Klimaszewski <bold>2</bold> <italic><tp:taxon-name>Aleochara daviesi</tp:taxon-name></italic> Klimaszewski &amp; Brunke sp. n. <bold>3</bold> <italic><tp:taxon-name>Aleochara lustrica</tp:taxon-name></italic> Say <bold>4</bold> <italic><tp:taxon-name>Aleochara tristis</tp:taxon-name></italic> Gravenhorst.</p></caption><graphic xmlns:xlink="http://www.w3.org/1999/xlink" xlink:href="ZooKeys-186-119-g002.jpg" position="float" orientation="portrait" xlink:type="simple"/></fig></tp:treatment-sec><ref-list><ref id="B33"><mixed-citation xmlns:xlink="http://www.w3.org/1999/xlink" xlink:type="simple"><person-group><name name-style="western"><surname>Klimaszewski</surname><given-names>J</given-names></name></person-group> (<year>1984</year>)<article-title> A revision of the genus <italic>Aleochara</italic> Gravenhorst of America north of Mexico (Coleoptera: Staphylinidae, Aleocharinae). Memoirs of the Entomological Society of Canada No.</article-title><volume>129</volume>: <fpage>1</fpage>-<lpage>211</lpage>. doi: <ext-link ext-link-type="uri" xlink:href="http://dx.doi.org/10.4039/entm116129fv" xlink:type="simple">10.4039/entm116129fv</ext-link></mixed-citation></ref><ref id="B41"><mixed-citation xmlns:xlink="http://www.w3.org/1999/xlink" xlink:type="simple"><person-group><name name-style="western"><surname>Klimaszewski</surname><given-names>J</given-names></name><name name-style="western"><surname>Génier</surname><given-names>F</given-names></name></person-group> (<year>1987</year>)<article-title> A revision of the genus <italic>Aleochara</italic> Gravenhorst of America north of Mexico (Coleoptera: Staphylinidae, Aleocharinae). Supplement 4. New distribution data and description of two new species.</article-title><source>The Coleopterists Bulletin </source><volume>41</volume>: <fpage>241</fpage>-<lpage>248</lpage>.</mixed-citation></ref><ref id="B38"><mixed-citation xmlns:xlink="http://www.w3.org/1999/xlink" xlink:type="simple"><person-group><name name-style="western"><surname>Klimaszewski</surname><given-names>J</given-names></name><name name-style="western"><surname>Frank</surname><given-names>JH</given-names></name></person-group> (<year>1992c</year>)<article-title> New distributional data for Nearctic <italic>Aleochara</italic> Gravenhorst (Coleoptera: Staphylinidae).</article-title><source>The Coleopterists Bulletin </source><volume>46</volume>: <fpage>281</fpage>-<lpage>285</lpage>.</mixed-citation></ref></ref-list></tp:taxon-treatment>
