# Supplementary material for: New species and distributional records of Aleocharinae (Coleoptera, Staphylinidae) from Ontario, Canada, with a checklist of recorded species
Source: Zookeys. 2012 Apr 26;(186):119–206. doi: 10.3897/zookeys.186.2947 (PMC3349194; doi:10.3897/zookeys.186.2947)
Supplement: XML Treatment for Aleochara (Xenochara) tristis [file zookeys.186.2947-treatment4.xml]

<!DOCTYPE tp:taxon-treatment
  PUBLIC "-//TaxonX//DTD Taxonomic Treatment Publishing DTD v0 20100105//EN" "tax-treatment-NSO.dtd">
<tp:taxon-treatment xmlns:tp="http://www.plazi.org/taxpub"><tp:treatment-meta><mixed-citation publication-type="journal"><person-group><name><surname>Brunke</surname><given-names>Adam J.</given-names></name><name><surname>Klimaszewski</surname><given-names>Jan</given-names></name><name><surname>Dorval</surname><given-names>Julie-Anne</given-names></name><name><surname>Bourdon</surname><given-names>Caroline</given-names></name><name><surname>Paiero</surname><given-names>Steven M.</given-names></name><name><surname>Marshall</surname><given-names>Stephen A.</given-names></name></person-group><article-title>New species and distributional records of Aleocharinae (Coleoptera, Staphylinidae) from Ontario, Canada, with a checklist of recorded species</article-title><source>Zookeys</source><day>26</day><month>4</month><year>2012</year><volume>2012</volume><issue>186</issue><fpage>119</fpage><lpage>206</lpage><pub-id pub-id-type="doi">10.3897/zookeys.186.2947</pub-id></mixed-citation></tp:treatment-meta><tp:nomenclature><tp:taxon-name>
                            <tp:taxon-name-part taxon-name-part-type="genus">Aleochara</tp:taxon-name-part>
                            <tp:taxon-name-part taxon-name-part-type="subgenus"> (Xenochara) </tp:taxon-name-part>
                            <tp:taxon-name-part taxon-name-part-type="species">tristis</tp:taxon-name-part>
                        <object-id xmlns:xlink="http://www.w3.org/1999/xlink" xlink:type="simple">http://species-id.net/wiki/Aleochara_tristis</object-id>
                        </tp:taxon-name><tp:taxon-authority>Gravenhorst, 1806</tp:taxon-authority><tp:taxon-status xmlns:xlink="http://www.w3.org/1999/xlink" xlink:type="simple">New Ontario Record</tp:taxon-status><xref ref-type="fig" rid="F1">Fig. 4</xref><xref ref-type="fig" rid="F2">Map 4</xref><xref ref-type="bibr" rid="B33">genitalia in Klimaszewski (1984)</xref></tp:nomenclature><tp:treatment-sec sec-type="Material examined"><title>Material examined.</title><p>CANADA: ON:<italic>Wellington Co</italic>., Guelph, field, 20.ix.1984, Brian Wisenden, 1 (DEBU).</p></tp:treatment-sec><tp:treatment-sec sec-type="Distribution"><title>Distribution.</title><p>Canada: ON, QC, NB, NL; USA: CA, MN, NE, PA, VT. Widespread in Palaearctic, Oriental and Afrotropical Regions (<xref ref-type="bibr" rid="B28">Horion 1967</xref>; <xref ref-type="bibr" rid="B67">Moore and Legner 1975</xref>; <xref ref-type="bibr" rid="B33">Klimaszewski 1984</xref>; <xref ref-type="bibr" rid="B35">Klimaszewski and Cervenka 1986</xref>; <xref ref-type="bibr" rid="B12">Byers et al. 2000</xref>; <xref ref-type="bibr" rid="B76">Smetana 2004</xref>; <xref ref-type="bibr" rid="B55">Klimaszewski et al. 2005b</xref>; <xref ref-type="bibr" rid="B47">Klimaszewski et al. 2011</xref>). Adventive in Canada.</p></tp:treatment-sec><tp:treatment-sec sec-type="Comments"><title>Comments.</title><p><italic><tp:taxon-name>Aleochara tristis</tp:taxon-name></italic> was intentionally released in the United States in 1965 to control populations of Face Fly (<italic><tp:taxon-name>Musca autumnalis</tp:taxon-name></italic> DeGeer), a nuisance pest of and disease vector for livestock, which breeds in their dung (<xref ref-type="bibr" rid="B29">Jones 1967</xref>). In terms of biological control, the introduction appears to be a failure as this species is rarely collected and only as singletons. However, it is most certainly established in northeastern North America at low densities (<xref ref-type="bibr" rid="B55">Klimaszewski et al. 2005b</xref>, this study).</p></tp:treatment-sec><tp:treatment-sec><!--Section generated to contain objects referenced in tp:taxon-treatment.--><fig id="F1" position="float" orientation="portrait"><label>Figures 1–6.</label><caption><p>Dorsal habitus of: <bold>1</bold> <italic><tp:taxon-name>Deinopsis illinoisensis</tp:taxon-name></italic> Klimaszewski <bold>2</bold> <italic><tp:taxon-name>Aleochara daviesi</tp:taxon-name></italic> Klimaszewski &amp; Brunke sp. n. <bold>3</bold> <italic><tp:taxon-name>Aleochara lustrica</tp:taxon-name></italic> Say <bold>4</bold> <italic><tp:taxon-name>Aleochara tristis</tp:taxon-name></italic> Gravenhorst <bold>5</bold> <italic><tp:taxon-name>Tinotus trisectus</tp:taxon-name></italic> Casey <bold>6</bold> <italic><tp:taxon-name>Hoplandria klimaszewskii</tp:taxon-name></italic> Génier. Scale 1mm.</p></caption><graphic xmlns:xlink="http://www.w3.org/1999/xlink" xlink:href="ZooKeys-186-119-g001.jpg" position="float" orientation="portrait" xlink:type="simple"/></fig><fig id="F2" position="float" orientation="portrait"><label>Maps 1–4.</label><caption><p>Distribution in Ontario of: <bold>1</bold> <italic><tp:taxon-name>Deinopsis illinoisensis</tp:taxon-name></italic> Klimaszewski <bold>2</bold> <italic><tp:taxon-name>Aleochara daviesi</tp:taxon-name></italic> Klimaszewski &amp; Brunke sp. n. <bold>3</bold> <italic><tp:taxon-name>Aleochara lustrica</tp:taxon-name></italic> Say <bold>4</bold> <italic><tp:taxon-name>Aleochara tristis</tp:taxon-name></italic> Gravenhorst.</p></caption><graphic xmlns:xlink="http://www.w3.org/1999/xlink" xlink:href="ZooKeys-186-119-g002.jpg" position="float" orientation="portrait" xlink:type="simple"/></fig></tp:treatment-sec><ref-list><ref id="B33"><mixed-citation xmlns:xlink="http://www.w3.org/1999/xlink" xlink:type="simple"><person-group><name name-style="western"><surname>Klimaszewski</surname><given-names>J</given-names></name></person-group> (<year>1984</year>)<article-title> A revision of the genus <italic>Aleochara</italic> Gravenhorst of America north of Mexico (Coleoptera: Staphylinidae, Aleocharinae). Memoirs of the Entomological Society of Canada No.</article-title><volume>129</volume>: <fpage>1</fpage>-<lpage>211</lpage>. doi: <ext-link ext-link-type="uri" xlink:href="http://dx.doi.org/10.4039/entm116129fv" xlink:type="simple">10.4039/entm116129fv</ext-link></mixed-citation></ref><ref id="B28"><mixed-citation xmlns:xlink="http://www.w3.org/1999/xlink" xlink:type="simple"><person-group><name name-style="western"><surname>Horion</surname><given-names>AD</given-names></name></person-group> (<year>1967</year>)<source> Faunistik der Mitteleuropaïschen Käfer. Volume II, Staphylinidae, part 3 Habrocerinae bis Aleocharinae (Ohne Subtribus Athetae). P.C. W. Schmidt, Überlingen-Bodensee, xxiv + 4190 pp pp.</source></mixed-citation></ref><ref id="B67"><mixed-citation xmlns:xlink="http://www.w3.org/1999/xlink" xlink:type="simple"><person-group><name name-style="western"><surname>Moore</surname><given-names>I</given-names></name><name name-style="western"><surname>Legner</surname><given-names>EF</given-names></name></person-group> (<year>1975</year>)<article-title> A catalogue of the Staphylinidae of America north of Mexico (Coleoptera). University of California, Division of Agricultural Science, Special Publication No.</article-title><volume>3015</volume>: <fpage>1</fpage>-<lpage>514</lpage>.</mixed-citation></ref><ref id="B35"><mixed-citation xmlns:xlink="http://www.w3.org/1999/xlink" xlink:type="simple"><person-group><name name-style="western"><surname>Klimaszewski</surname><given-names>J</given-names></name><name name-style="western"><surname>Cervenka</surname><given-names>VJ</given-names></name></person-group> (<year>1986</year>)<article-title> A revision of the genus <italic>Aleochara</italic> (Coleoptera: Staphylinidae) of America north of Mexico. Supplement 3. New distribution data.</article-title><source>Entomological News </source><volume>97</volume>: <fpage>119</fpage>-<lpage>120</lpage>.</mixed-citation></ref><ref id="B12"><mixed-citation xmlns:xlink="http://www.w3.org/1999/xlink" xlink:type="simple"><person-group><name name-style="western"><surname>Byers</surname><given-names>RA</given-names></name><name name-style="western"><surname>Barker</surname><given-names>GM</given-names></name><name name-style="western"><surname>Davidson</surname><given-names>RL</given-names></name><name name-style="western"><surname>Hoebeke</surname><given-names>ER</given-names></name><name name-style="western"><surname>Sanderson</surname><given-names>MA</given-names></name></person-group> (<year>2000</year>)<article-title> Richness and abundance of Carabidae and Staphylinidae (Coleoptera) in northeastern dairy pastures under intensive grazing.</article-title><source>The Great Lakes Entomologist </source><volume>33</volume>: <fpage>81</fpage>-<lpage>106</lpage>.</mixed-citation></ref><ref id="B76"><mixed-citation xmlns:xlink="http://www.w3.org/1999/xlink" xlink:type="simple"><person-group><name name-style="western"><surname>Smetana</surname><given-names>A</given-names></name></person-group> (<year>2004</year>)<article-title> Family Staphylinidae Latreille, 1802, subfamilies Phloeocharinae-Apateticinae</article-title> In: <person-group><name name-style="western"><surname>Löbl</surname><given-names>I</given-names></name><name name-style="western"><surname>Smetana</surname><given-names>A</given-names></name></person-group> (<role>Eds</role>). <issue-title>Catalogue of Palearctic Coleoptera.</issue-title><source>Volume 2. Hydrophiloidea - Histeroidea – Staphylinoidea. Apollo Books, Stenstrup</source>: <fpage>329</fpage>-<lpage>495</lpage>.</mixed-citation></ref><ref id="B55"><mixed-citation xmlns:xlink="http://www.w3.org/1999/xlink" xlink:type="simple"><person-group><name name-style="western"><surname>Klimaszewski</surname><given-names>J</given-names></name><name name-style="western"><surname>Sweeney</surname><given-names>J</given-names></name><name name-style="western"><surname>Price</surname><given-names>J</given-names></name><name name-style="western"><surname>Pelletier</surname><given-names>G</given-names></name></person-group> (<year>2005b</year>)<article-title> Rove beetles (Coleoptera: Staphylinidae) in red spruce stands, eastern Canada: diversity, abundance, and descriptions of new species.</article-title><source>The Canadian Entomologist </source><volume>137</volume>: <fpage>1</fpage>-<lpage>48</lpage>. doi: <ext-link ext-link-type="uri" xlink:href="http://dx.doi.org/10.4039/n03-123" xlink:type="simple">10.4039/n03-123</ext-link></mixed-citation></ref><ref id="B47"><mixed-citation xmlns:xlink="http://www.w3.org/1999/xlink" xlink:type="simple"><person-group><name name-style="western"><surname>Klimaszewski</surname><given-names>J</given-names></name><name name-style="western"><surname>Langor</surname><given-names>D</given-names></name><name name-style="western"><surname>Pelletier</surname><given-names>G</given-names></name><name name-style="western"><surname>Bourdon</surname><given-names>C</given-names></name><name name-style="western"><surname>Perdereau</surname><given-names>L</given-names></name></person-group> (<year>2011</year>)<source> Aleocharine beetles (Coleoptera, Staphylinidae) of the province of Newfoundland and Labrador, Canada.</source><publisher-name>Pensoft Publishers, Sofia</publisher-name>, <publisher-loc>Moscow</publisher-loc>, <lpage>313</lpage> pp.</mixed-citation></ref><ref id="B29"><mixed-citation xmlns:xlink="http://www.w3.org/1999/xlink" xlink:type="simple"><person-group><name name-style="western"><surname>Jones</surname><given-names>CM</given-names></name></person-group> (<year>1967</year>)<article-title> <italic>Aleochara tristis</italic>, a Natural Enemy of Face Fly. I. Introduction and Laboratory Rearing.</article-title><source>Journal of Economic Entomology </source><volume>60</volume>: <fpage>816</fpage>-<lpage>817</lpage>.</mixed-citation></ref></ref-list></tp:taxon-treatment>
