# Supplementary material for: New species and distributional records of Aleocharinae (Coleoptera, Staphylinidae) from Ontario, Canada, with a checklist of recorded species
Source: Zookeys. 2012 Apr 26;(186):119–206. doi: 10.3897/zookeys.186.2947 (PMC3349194; doi:10.3897/zookeys.186.2947)
Supplement: XML Treatment for Tinotus trisectus [file zookeys.186.2947-treatment5.xml]

<!DOCTYPE tp:taxon-treatment
  PUBLIC "-//TaxonX//DTD Taxonomic Treatment Publishing DTD v0 20100105//EN" "tax-treatment-NSO.dtd">
<tp:taxon-treatment xmlns:tp="http://www.plazi.org/taxpub"><tp:treatment-meta><mixed-citation publication-type="journal"><person-group><name><surname>Brunke</surname><given-names>Adam J.</given-names></name><name><surname>Klimaszewski</surname><given-names>Jan</given-names></name><name><surname>Dorval</surname><given-names>Julie-Anne</given-names></name><name><surname>Bourdon</surname><given-names>Caroline</given-names></name><name><surname>Paiero</surname><given-names>Steven M.</given-names></name><name><surname>Marshall</surname><given-names>Stephen A.</given-names></name></person-group><article-title>New species and distributional records of Aleocharinae (Coleoptera, Staphylinidae) from Ontario, Canada, with a checklist of recorded species</article-title><source>Zookeys</source><day>26</day><month>4</month><year>2012</year><volume>2012</volume><issue>186</issue><fpage>119</fpage><lpage>206</lpage><pub-id pub-id-type="doi">10.3897/zookeys.186.2947</pub-id></mixed-citation></tp:treatment-meta><tp:nomenclature><tp:taxon-name>
                            <tp:taxon-name-part taxon-name-part-type="genus">Tinotus</tp:taxon-name-part>
                            <tp:taxon-name-part taxon-name-part-type="species">trisectus</tp:taxon-name-part>
                        <object-id xmlns:xlink="http://www.w3.org/1999/xlink" xlink:type="simple">http://species-id.net/wiki/Tinotus_trisectus</object-id>
                        </tp:taxon-name><tp:taxon-authority>Casey, 1906</tp:taxon-authority><tp:taxon-status xmlns:xlink="http://www.w3.org/1999/xlink" xlink:type="simple">New Canadian Record</tp:taxon-status><xref ref-type="fig" rid="F1">Fig. 5</xref><xref ref-type="fig" rid="F3">Map 5</xref><xref ref-type="bibr" rid="B53">genitalia in Klimaszewski et al. (2002)</xref></tp:nomenclature><tp:treatment-sec sec-type="Material examined"><title>Material examined.</title><p>CANADA: ON:<italic>Bruce Co</italic>., Port Elgin, 15.vii.1980, P.F. Karrow, 1 (DEBU); <italic>Chatham-Kent Co</italic>., Glencoe, carrot field, pitfall, 17.v.2007, A. Brunke, 1 (DEBU); <italic>Hald.-Norfolk Reg</italic>., Turkey Point Prov. Park, site 2, <named-content xmlns:xlink="http://www.w3.org/1999/xlink" content-type="dwc:verbatimCoordinates" xlink:type="simple">42°42'28"N, 80°20'29"W,</named-content> savannah, at lights, 5.vii.2011, Brunke &amp; Paiero, 1 (DEBU); <italic>Wellington Co</italic>., Guelph, Victoria Rd. &amp; Conservation Line, soybean field, pitfall, 4.viii.2009, A. Brunke, 2 (DEBU), Guelph, woodland edge, 9.x.1991, C.S. Blanev, 1 (DEBU).</p></tp:treatment-sec><tp:treatment-sec sec-type="Distribution"><title>Distribution.</title><p>Canada: ON; USA: AZ, CA, ID, NY, OR, PA, TN (<xref ref-type="bibr" rid="B53">Klimaszewski et al. 2002</xref>; <xref ref-type="bibr" rid="B24">Gusarov 2003a</xref>). Native.</p><fig id="F3" position="float" orientation="portrait"><label>Maps 5–8.</label><caption><p>Distribution in Ontario of: <bold>5</bold> <italic><tp:taxon-name>Tinotus trisectus</tp:taxon-name></italic> Casey <bold>6</bold> <italic><tp:taxon-name>Hoplandria klimaszewskii</tp:taxon-name></italic> Génier <bold>7</bold> <italic><tp:taxon-name>Hoplandria laevicollis</tp:taxon-name></italic> (Notman) <bold>8.</bold> <italic><tp:taxon-name>Hoplandria laeviventris</tp:taxon-name></italic> Casey.</p></caption><graphic xmlns:xlink="http://www.w3.org/1999/xlink" xlink:href="ZooKeys-186-119-g003.jpg" position="float" orientation="portrait" xlink:type="simple"/></fig></tp:treatment-sec><tp:treatment-sec sec-type="Comments"><title>Comments.</title><p>This species may be distinguished from all eastern <italic><tp:taxon-name>Tinotus</tp:taxon-name></italic> but <italic><tp:taxon-name>Tinotus caviceps</tp:taxon-name></italic> based on the combination of reddish body and elytra with short, bristle-like setae that are directed obliquely laterad (<xref ref-type="bibr" rid="B53">Klimaszewski et al. 2002</xref>). The aedeagi and spermathecae of <italic><tp:taxon-name>Tinotus trisectus</tp:taxon-name></italic> and <italic><tp:taxon-name>Tinotus caviceps</tp:taxon-name></italic> are extremely similar and there was previously some doubt whether these two species were distinct due to the limited available material of <italic><tp:taxon-name>Tinotus trisectus</tp:taxon-name></italic> (<xref ref-type="bibr" rid="B55">Klimaszewski et al. 2002</xref>). <xref ref-type="bibr" rid="B24">Gusarov (2003a)</xref> also followed this concept of the two species, corrected a synonymy and<!--PageBreak--> provided additional records for <italic><tp:taxon-name>Tinotus trisectus</tp:taxon-name></italic>. After examination of Ontario specimens of <italic><tp:taxon-name>Tinotus caviceps</tp:taxon-name></italic> and <italic><tp:taxon-name>Tinotus trisectus</tp:taxon-name></italic> we provide further evidence to maintain the status of these species based on the following consistent and unambiguous differences: internal sac of aedeagus of <italic><tp:taxon-name>Tinotus caviceps</tp:taxon-name></italic> with lower sclerite hooked ventrally in lateral view, not hooked in <italic><tp:taxon-name>Tinotus trisectus</tp:taxon-name></italic>; in both sexes, antennomere III of <italic><tp:taxon-name>Tinotus caviceps</tp:taxon-name></italic> strongly flattened and broadened in lateral view, cylindrical in <italic><tp:taxon-name>Tinotus trisectus</tp:taxon-name></italic>; elytral suture of <italic><tp:taxon-name>Tinotus caviceps</tp:taxon-name></italic> slightly but distinctly shorter than length of pronotum at midline, approximately the same length or longer in <italic><tp:taxon-name>Tinotus trisectus</tp:taxon-name></italic>.</p><p><italic><tp:taxon-name>Tinotus trisectus</tp:taxon-name></italic> appears to prefer open habitats including woodland edges, agricultural fields and oak savannah. Previously, nothing was known about its habitat associations. This species is probably broadly distributed across North America, reaching its northern limit in southern Canada.</p></tp:treatment-sec><tp:treatment-sec><!--Section generated to contain objects referenced in tp:taxon-treatment.--><fig id="F1" position="float" orientation="portrait"><label>Figures 1–6.</label><caption><p>Dorsal habitus of: <bold>1</bold> <italic><tp:taxon-name>Deinopsis illinoisensis</tp:taxon-name></italic> Klimaszewski <bold>2</bold> <italic><tp:taxon-name>Aleochara daviesi</tp:taxon-name></italic> Klimaszewski &amp; Brunke sp. n. <bold>3</bold> <italic><tp:taxon-name>Aleochara lustrica</tp:taxon-name></italic> Say <bold>4</bold> <italic><tp:taxon-name>Aleochara tristis</tp:taxon-name></italic> Gravenhorst <bold>5</bold> <italic><tp:taxon-name>Tinotus trisectus</tp:taxon-name></italic> Casey <bold>6</bold> <italic><tp:taxon-name>Hoplandria klimaszewskii</tp:taxon-name></italic> Génier. Scale 1mm.</p></caption><graphic xmlns:xlink="http://www.w3.org/1999/xlink" xlink:href="ZooKeys-186-119-g001.jpg" position="float" orientation="portrait" xlink:type="simple"/></fig></tp:treatment-sec><ref-list><ref id="B53"><mixed-citation xmlns:xlink="http://www.w3.org/1999/xlink" xlink:type="simple"><person-group><name name-style="western"><surname>Klimaszewski</surname><given-names>J</given-names></name><name name-style="western"><surname>Pelletier</surname><given-names>G</given-names></name><name name-style="western"><surname>Sweeney</surname><given-names>J</given-names></name></person-group> (<year>2002</year>)<article-title> Genus <italic>Tinotus</italic> (Coleoptera: Staphylinidae, Aleocharinae) from America north of Mexico: review of the types, distribution records, and key to species.</article-title><source>The Canadian Entomologist </source><volume>134</volume>: <fpage>281</fpage>-<lpage>298</lpage>. doi: <ext-link ext-link-type="uri" xlink:href="http://dx.doi.org/10.4039/Ent134281-3" xlink:type="simple">10.4039/Ent134281-3</ext-link></mixed-citation></ref><ref id="B24"><mixed-citation xmlns:xlink="http://www.w3.org/1999/xlink" xlink:type="simple"><person-group><name name-style="western"><surname>Gusarov</surname><given-names>VI</given-names></name></person-group> (<year>2003a</year>)<article-title> Revision of some types of North American aleocharines (Coleoptera: Staphylinidae: Aleocharinae), with synonymic notes.</article-title><source>Zootaxa </source><volume>353</volume>: <fpage>1</fpage>-<lpage>134</lpage>.</mixed-citation></ref><ref id="B55"><mixed-citation xmlns:xlink="http://www.w3.org/1999/xlink" xlink:type="simple"><person-group><name name-style="western"><surname>Klimaszewski</surname><given-names>J</given-names></name><name name-style="western"><surname>Sweeney</surname><given-names>J</given-names></name><name name-style="western"><surname>Price</surname><given-names>J</given-names></name><name name-style="western"><surname>Pelletier</surname><given-names>G</given-names></name></person-group> (<year>2005b</year>)<article-title> Rove beetles (Coleoptera: Staphylinidae) in red spruce stands, eastern Canada: diversity, abundance, and descriptions of new species.</article-title><source>The Canadian Entomologist </source><volume>137</volume>: <fpage>1</fpage>-<lpage>48</lpage>. doi: <ext-link ext-link-type="uri" xlink:href="http://dx.doi.org/10.4039/n03-123" xlink:type="simple">10.4039/n03-123</ext-link></mixed-citation></ref></ref-list></tp:taxon-treatment>
