# Supplementary material for: New species and distributional records of Aleocharinae (Coleoptera, Staphylinidae) from Ontario, Canada, with a checklist of recorded species
Source: Zookeys. 2012 Apr 26;(186):119–206. doi: 10.3897/zookeys.186.2947 (PMC3349194; doi:10.3897/zookeys.186.2947)
Supplement: XML Treatment for Hoplandria laevicollis [file zookeys.186.2947-treatment7.xml]

<!DOCTYPE tp:taxon-treatment
  PUBLIC "-//TaxonX//DTD Taxonomic Treatment Publishing DTD v0 20100105//EN" "tax-treatment-NSO.dtd">
<tp:taxon-treatment xmlns:tp="http://www.plazi.org/taxpub"><tp:treatment-meta><mixed-citation publication-type="journal"><person-group><name><surname>Brunke</surname><given-names>Adam J.</given-names></name><name><surname>Klimaszewski</surname><given-names>Jan</given-names></name><name><surname>Dorval</surname><given-names>Julie-Anne</given-names></name><name><surname>Bourdon</surname><given-names>Caroline</given-names></name><name><surname>Paiero</surname><given-names>Steven M.</given-names></name><name><surname>Marshall</surname><given-names>Stephen A.</given-names></name></person-group><article-title>New species and distributional records of Aleocharinae (Coleoptera, Staphylinidae) from Ontario, Canada, with a checklist of recorded species</article-title><source>Zookeys</source><day>26</day><month>4</month><year>2012</year><volume>2012</volume><issue>186</issue><fpage>119</fpage><lpage>206</lpage><pub-id pub-id-type="doi">10.3897/zookeys.186.2947</pub-id></mixed-citation></tp:treatment-meta><tp:nomenclature><tp:taxon-name>
                            <tp:taxon-name-part taxon-name-part-type="genus">Hoplandria</tp:taxon-name-part>
                        	  
                            <tp:taxon-name-part taxon-name-part-type="species">laevicollis</tp:taxon-name-part>
                        <object-id xmlns:xlink="http://www.w3.org/1999/xlink" xlink:type="simple">http://species-id.net/wiki/Hoplandria_laevicollis</object-id>
                        </tp:taxon-name><tp:taxon-authority>(Notman, 1920)</tp:taxon-authority><tp:taxon-status xmlns:xlink="http://www.w3.org/1999/xlink" xlink:type="simple">New Ontario Record</tp:taxon-status><xref ref-type="fig" rid="F4">Fig. 7</xref><xref ref-type="fig" rid="F3">Map 7</xref><xref ref-type="bibr" rid="B21">genitalia in Génier (1989)</xref></tp:nomenclature><tp:treatment-sec sec-type="Material examined"><title>Material examined.</title><p>CANADA: ON:<italic>Algoma Distr</italic>., Hilton Beach, hardwood forest and field, malaise, 14 to 17.vii.1987, F.W. &amp; J.H. Swann, 1 (DEBU).</p><fig id="F4" position="float" orientation="portrait"><label>Figures 7–12.</label><caption><p>Dorsal habitus of: <bold>7</bold> <italic><tp:taxon-name>Hoplandria laevicollis</tp:taxon-name></italic> (Notman) <bold>8</bold> <italic><tp:taxon-name>Hoplandria laeviventris</tp:taxon-name></italic> Casey <bold>9</bold> <italic><tp:taxon-name>Platandria carolinae</tp:taxon-name></italic> Gyllenhal <bold>10</bold> <italic><tp:taxon-name>Amarochara brevios</tp:taxon-name></italic> Assing <bold>11</bold> <italic><tp:taxon-name>Amarochara fenyesi</tp:taxon-name></italic> Blatchley <bold>12</bold> <italic><tp:taxon-name>Crataraea suturalis</tp:taxon-name></italic> (Mannerheim). Scale 1mm.</p></caption><graphic xmlns:xlink="http://www.w3.org/1999/xlink" xlink:href="ZooKeys-186-119-g004.jpg" position="float" orientation="portrait" xlink:type="simple"/></fig></tp:treatment-sec><tp:treatment-sec sec-type="Distribution"><title>Distribution.</title><p>Canada: ON, QC; USA: DC, FL, GA, LA, NC, NJ, NY, VA (<xref ref-type="bibr" rid="B21">Génier 1989</xref>). Native.</p></tp:treatment-sec><tp:treatment-sec><!--Section generated to contain objects referenced in tp:taxon-treatment.--><fig id="F3" position="float" orientation="portrait"><label>Maps 5–8.</label><caption><p>Distribution in Ontario of: <bold>5</bold> <italic><tp:taxon-name>Tinotus trisectus</tp:taxon-name></italic> Casey <bold>6</bold> <italic><tp:taxon-name>Hoplandria klimaszewskii</tp:taxon-name></italic> Génier <bold>7</bold> <italic><tp:taxon-name>Hoplandria laevicollis</tp:taxon-name></italic> (Notman) <bold>8.</bold> <italic><tp:taxon-name>Hoplandria laeviventris</tp:taxon-name></italic> Casey.</p></caption><graphic xmlns:xlink="http://www.w3.org/1999/xlink" xlink:href="ZooKeys-186-119-g003.jpg" position="float" orientation="portrait" xlink:type="simple"/></fig></tp:treatment-sec><ref-list><ref id="B21"><mixed-citation xmlns:xlink="http://www.w3.org/1999/xlink" xlink:type="simple"><person-group><name name-style="western"><surname>Génier</surname><given-names>F</given-names></name></person-group> (<year>1989</year>)<source> A revision of the genus <italic>Hoplandria</italic> Kraatz of America north of Mexico (Coleoptera: Staphylinidae: Aleocharinae) Memoirs of the Entomological Society of Canada No. 150, 59pp.</source></mixed-citation></ref></ref-list></tp:taxon-treatment>
