# Supplementary material for: New species and distributional records of Aleocharinae (Coleoptera, Staphylinidae) from Ontario, Canada, with a checklist of recorded species
Source: Zookeys. 2012 Apr 26;(186):119–206. doi: 10.3897/zookeys.186.2947 (PMC3349194; doi:10.3897/zookeys.186.2947)
Supplement: XML Treatment for Platandria carolinae [file zookeys.186.2947-treatment9.xml]

<!DOCTYPE tp:taxon-treatment
  PUBLIC "-//TaxonX//DTD Taxonomic Treatment Publishing DTD v0 20100105//EN" "tax-treatment-NSO.dtd">
<tp:taxon-treatment xmlns:tp="http://www.plazi.org/taxpub"><tp:treatment-meta><mixed-citation publication-type="journal"><person-group><name><surname>Brunke</surname><given-names>Adam J.</given-names></name><name><surname>Klimaszewski</surname><given-names>Jan</given-names></name><name><surname>Dorval</surname><given-names>Julie-Anne</given-names></name><name><surname>Bourdon</surname><given-names>Caroline</given-names></name><name><surname>Paiero</surname><given-names>Steven M.</given-names></name><name><surname>Marshall</surname><given-names>Stephen A.</given-names></name></person-group><article-title>New species and distributional records of Aleocharinae (Coleoptera, Staphylinidae) from Ontario, Canada, with a checklist of recorded species</article-title><source>Zookeys</source><day>26</day><month>4</month><year>2012</year><volume>2012</volume><issue>186</issue><fpage>119</fpage><lpage>206</lpage><pub-id pub-id-type="doi">10.3897/zookeys.186.2947</pub-id></mixed-citation></tp:treatment-meta><tp:nomenclature><tp:taxon-name>
                            <tp:taxon-name-part taxon-name-part-type="genus">Platandria</tp:taxon-name-part>
                        	
                            <tp:taxon-name-part taxon-name-part-type="species">carolinae</tp:taxon-name-part>
                        <object-id xmlns:xlink="http://www.w3.org/1999/xlink" xlink:type="simple">http://species-id.net/wiki/Platandria_carolinae</object-id>
                        </tp:taxon-name><tp:taxon-authority>Casey, 1910</tp:taxon-authority><tp:taxon-status xmlns:xlink="http://www.w3.org/1999/xlink" xlink:type="simple">New Canadian Record</tp:taxon-status><xref ref-type="fig" rid="F4">Fig. 9</xref><xref ref-type="fig" rid="F5">Map 9</xref><xref ref-type="bibr" rid="B22">genitalia in Génier and Klimaszewski (1986)</xref></tp:nomenclature><tp:treatment-sec sec-type="Material examined"><title>Material examined.</title><p>CANADA: ON:<italic>Lincoln Co</italic>., Short Hills, Wildlife Pres., 1 mi E of N. Pelham, flowers of ‘Cornis florida’ L., 5.vi.1973, H. Frania, 2 (CNC).</p></tp:treatment-sec><tp:treatment-sec sec-type="Distribution"><title>Distribution.</title><p>Canada: ON; USA: DC, GA, IL, IN, IA, KA, LA, NE, NJ, NC, PA, TN, VA (<xref ref-type="bibr" rid="B22">Génier and Klimaszewski 1986</xref>). Native.</p><fig id="F5" position="float" orientation="portrait"><label>Maps 9–12.</label><caption><p>Distribution in Ontario of: <bold>9.</bold> <italic><tp:taxon-name>Platandria carolinae</tp:taxon-name></italic> Gyllenhal <bold>10.</bold> <italic><tp:taxon-name>Amarochara brevios</tp:taxon-name></italic> Assing <bold>11</bold> <italic><tp:taxon-name>Amarochara fenyesi</tp:taxon-name></italic> Blatchley <bold>12</bold> <italic><tp:taxon-name>Crataraea suturalis</tp:taxon-name></italic> (Mannerheim).</p></caption><graphic xmlns:xlink="http://www.w3.org/1999/xlink" xlink:href="ZooKeys-186-119-g005.jpg" position="float" orientation="portrait" xlink:type="simple"/></fig></tp:treatment-sec><tp:treatment-sec sec-type="Comments"><title>Comments.</title><p>This is the only eastern species of <italic><tp:taxon-name>Platandria</tp:taxon-name></italic> (<xref ref-type="bibr" rid="B22">Génier and Klimaszewski 1986</xref>) and the first record of this species for Canada. <xref ref-type="bibr" rid="B27">Hanley (2003)</xref> reported <italic><tp:taxon-name>Platandria</tp:taxon-name></italic> from Canada (Ontario) for the first time in a summary of its general distribution but without locality information. Little is known about the biology of <italic><tp:taxon-name>Platandria</tp:taxon-name></italic> except that they are associated with the flowers of various shrubs (Ashe in Newton et al. 2000), despite an older account of an association with fungi (<xref ref-type="bibr" rid="B11">Blatchley 1910</xref>). The above specimens were collected in the flowers of Flowering Dogwood, a species confined in Canada to the Carolinian region of southern Ontario. As far as known, <italic><tp:taxon-name>Platandria carolinae</tp:taxon-name></italic> is similarly distributed in Canada, possibly indicating a staphylinid-plant association though this species was not among the assemblage of <tp:taxon-name>Coleoptera</tp:taxon-name> found on Flowering Dogwood by <xref ref-type="bibr" rid="B71">Rhoades et al. (2011)</xref> in Tennessee.</p></tp:treatment-sec><tp:treatment-sec><!--Section generated to contain objects referenced in tp:taxon-treatment.--><fig id="F4" position="float" orientation="portrait"><label>Figures 7–12.</label><caption><p>Dorsal habitus of: <bold>7</bold> <italic><tp:taxon-name>Hoplandria laevicollis</tp:taxon-name></italic> (Notman) <bold>8</bold> <italic><tp:taxon-name>Hoplandria laeviventris</tp:taxon-name></italic> Casey <bold>9</bold> <italic><tp:taxon-name>Platandria carolinae</tp:taxon-name></italic> Gyllenhal <bold>10</bold> <italic><tp:taxon-name>Amarochara brevios</tp:taxon-name></italic> Assing <bold>11</bold> <italic><tp:taxon-name>Amarochara fenyesi</tp:taxon-name></italic> Blatchley <bold>12</bold> <italic><tp:taxon-name>Crataraea suturalis</tp:taxon-name></italic> (Mannerheim). Scale 1mm.</p></caption><graphic xmlns:xlink="http://www.w3.org/1999/xlink" xlink:href="ZooKeys-186-119-g004.jpg" position="float" orientation="portrait" xlink:type="simple"/></fig></tp:treatment-sec><ref-list><ref id="B22"><mixed-citation xmlns:xlink="http://www.w3.org/1999/xlink" xlink:type="simple"><person-group><name name-style="western"><surname>Génier</surname><given-names>F</given-names></name><name name-style="western"><surname>Klimaszewski</surname><given-names>J</given-names></name></person-group> (<year>1986</year>)<article-title> Review of the Types of the Genus <italic>Platandria</italic> Casey with a key to the species (Coleoptera: Staphylinidae: Aleocharinae).</article-title><source>The Coleopterists Bulletin </source><volume>40</volume>: <fpage>201</fpage>-<lpage>216</lpage>.</mixed-citation></ref><ref id="B27"><mixed-citation xmlns:xlink="http://www.w3.org/1999/xlink" xlink:type="simple"><person-group><name name-style="western"><surname>Hanley</surname><given-names>RS</given-names></name></person-group> (<year>2003</year>)<article-title> Generic revision of the staphylinid beetle tribe Hoplandriini (Insecta: Coleoptera: Staphylinidae: Aleocharinae).</article-title><source>Zoological Journal of the Linnaean Society  </source><volume>138</volume>: <fpage>83</fpage>-<lpage>140</lpage>. doi: <ext-link ext-link-type="uri" xlink:href="http://dx.doi.org/10.1046/j.1096-3642.2003.00060.x" xlink:type="simple">10.1046/j.1096-3642.2003.00060.x</ext-link></mixed-citation></ref><ref id="B11"><mixed-citation xmlns:xlink="http://www.w3.org/1999/xlink" xlink:type="simple"><person-group><name name-style="western"><surname>Blatchley</surname><given-names>WS</given-names></name></person-group> (<year>1910</year>)<source> An illustrated descriptive catalog of the Coleoptera or beetles (exclusive of the Rhynchophora) known to occur in Indiana.</source><publisher-name>The Nature Publishing Co., Indianapolis</publisher-name>, <publisher-loc>Indiana</publisher-loc>, <lpage>1386</lpage> pp.doi: <ext-link ext-link-type="uri" xlink:href="http://dx.doi.org/10.5962/bhl.title.56580" xlink:type="simple">10.5962/bhl.title.56580</ext-link></mixed-citation></ref><ref id="B71"><mixed-citation xmlns:xlink="http://www.w3.org/1999/xlink" xlink:type="simple"><person-group><name name-style="western"><surname>Rhoades</surname><given-names>PR</given-names></name><name name-style="western"><surname>Klingeman</surname><given-names>WE</given-names></name><name name-style="western"><surname>Trigiano</surname><given-names>RN</given-names></name><name name-style="western"><surname>Skinner</surname><given-names>JA</given-names></name></person-group> (<year>2011</year>)<article-title> Evaluating Pollination Biology of <italic>Cornus florida</italic> L. and <italic>C. kousa</italic> (Buerger ex. Miq.) Hance (Cornaceae: Cornales).</article-title><source>Journal of the Kansas Entomological Society </source><volume>84</volume>: <fpage>285</fpage>-<lpage>297</lpage>. doi: <ext-link ext-link-type="uri" xlink:href="http://dx.doi.org/10.2317/JKES110418.1" xlink:type="simple">10.2317/JKES110418.1</ext-link></mixed-citation></ref></ref-list></tp:taxon-treatment>
