# Supplementary material for: New species and distributional records of Aleocharinae (Coleoptera, Staphylinidae) from Ontario, Canada, with a checklist of recorded species
Source: Zookeys. 2012 Apr 26;(186):119–206. doi: 10.3897/zookeys.186.2947 (PMC3349194; doi:10.3897/zookeys.186.2947)
Supplement: XML Treatment for Amarochara brevios [file zookeys.186.2947-treatment10.xml]

<!DOCTYPE tp:taxon-treatment
  PUBLIC "-//TaxonX//DTD Taxonomic Treatment Publishing DTD v0 20100105//EN" "tax-treatment-NSO.dtd">
<tp:taxon-treatment xmlns:tp="http://www.plazi.org/taxpub"><tp:treatment-meta><mixed-citation publication-type="journal"><person-group><name><surname>Brunke</surname><given-names>Adam J.</given-names></name><name><surname>Klimaszewski</surname><given-names>Jan</given-names></name><name><surname>Dorval</surname><given-names>Julie-Anne</given-names></name><name><surname>Bourdon</surname><given-names>Caroline</given-names></name><name><surname>Paiero</surname><given-names>Steven M.</given-names></name><name><surname>Marshall</surname><given-names>Stephen A.</given-names></name></person-group><article-title>New species and distributional records of Aleocharinae (Coleoptera, Staphylinidae) from Ontario, Canada, with a checklist of recorded species</article-title><source>Zookeys</source><day>26</day><month>4</month><year>2012</year><volume>2012</volume><issue>186</issue><fpage>119</fpage><lpage>206</lpage><pub-id pub-id-type="doi">10.3897/zookeys.186.2947</pub-id></mixed-citation></tp:treatment-meta><tp:nomenclature><tp:taxon-name>
                            <tp:taxon-name-part taxon-name-part-type="genus">Amarochara</tp:taxon-name-part>
                        	
                            <tp:taxon-name-part taxon-name-part-type="species">brevios</tp:taxon-name-part>
                        <object-id xmlns:xlink="http://www.w3.org/1999/xlink" xlink:type="simple">http://species-id.net/wiki/Amarochara_brevios</object-id>
                        </tp:taxon-name><tp:taxon-authority>Assing, 2002</tp:taxon-authority><tp:taxon-status xmlns:xlink="http://www.w3.org/1999/xlink" xlink:type="simple">New Canadian Record</tp:taxon-status><xref ref-type="fig" rid="F4">Fig. 10</xref><xref ref-type="fig" rid="F5">Map 10</xref><xref ref-type="bibr" rid="B6">genitalia in Assing (2002)</xref></tp:nomenclature><tp:treatment-sec sec-type="Material examined"><title>Material examined.</title><p>CANADA: ON:<italic>Huron Co</italic>.,Auburn, hedgerow, pitfall trap, 26.v.2010, A. Brunke, 1 (DEBU), Auburn, soybean field, 23.vi.2010, 1 (DEBU), same data except: 7.vii.2010, 1 (DEBU), 4.viii.2010, 3 (DEBU).</p></tp:treatment-sec><tp:treatment-sec sec-type="Distribution"><title>Distribution.</title><p>Canada: ON; USA: KS (<xref ref-type="bibr" rid="B6">Assing 2002</xref>). Native.</p></tp:treatment-sec><tp:treatment-sec sec-type="Comments"><title>Comments.</title><p>This species is distinguished from other Nearctic <italic><tp:taxon-name>Amarochara</tp:taxon-name></italic> based on the extremely dense punctation of the abdominal tergites, weak microsculpture of the forebody and shape of the median lobe of the aedeagus in lateral view.</p><p><italic><tp:taxon-name>Amarochara brevios</tp:taxon-name></italic> was previously known only from the holotype collected in Kansas via flight intercept trap. Here, we report this species from Ontario, Canada based on numerous specimens collected using pitfall and raised pan traps in soybean fields (only 6 specimens kept as vouchers). While <italic><tp:taxon-name>Amarochara inquilina</tp:taxon-name></italic> (Casey) and <italic><tp:taxon-name>Amarochara formicina</tp:taxon-name></italic> Assing are associated with mound-building <italic><tp:taxon-name>Formica</tp:taxon-name></italic> ants, other species of the genus appear to be general inhabitants of decaying litter and only occasionally inhabit ant nests (<xref ref-type="bibr" rid="B6">Assing 2002</xref>). Currently nothing is known about the habitat preferences of other Nearctic <italic><tp:taxon-name>Amarochara</tp:taxon-name></italic>. Based on recent collections of <italic><tp:taxon-name>Amarochara</tp:taxon-name></italic> in Canada (<xref ref-type="bibr" rid="B7">Assing 2007</xref>, <xref ref-type="bibr" rid="B77">Webster et al. 2009</xref>; this study), species of this genus are poorly collected but widespread across eastern North America and all four Nearctic species are now reported from Canada (see below).<!--PageBreak--></p></tp:treatment-sec><tp:treatment-sec><!--Section generated to contain objects referenced in tp:taxon-treatment.--><fig id="F4" position="float" orientation="portrait"><label>Figures 7–12.</label><caption><p>Dorsal habitus of: <bold>7</bold> <italic><tp:taxon-name>Hoplandria laevicollis</tp:taxon-name></italic> (Notman) <bold>8</bold> <italic><tp:taxon-name>Hoplandria laeviventris</tp:taxon-name></italic> Casey <bold>9</bold> <italic><tp:taxon-name>Platandria carolinae</tp:taxon-name></italic> Gyllenhal <bold>10</bold> <italic><tp:taxon-name>Amarochara brevios</tp:taxon-name></italic> Assing <bold>11</bold> <italic><tp:taxon-name>Amarochara fenyesi</tp:taxon-name></italic> Blatchley <bold>12</bold> <italic><tp:taxon-name>Crataraea suturalis</tp:taxon-name></italic> (Mannerheim). Scale 1mm.</p></caption><graphic xmlns:xlink="http://www.w3.org/1999/xlink" xlink:href="ZooKeys-186-119-g004.jpg" position="float" orientation="portrait" xlink:type="simple"/></fig><fig id="F5" position="float" orientation="portrait"><label>Maps 9–12.</label><caption><p>Distribution in Ontario of: <bold>9.</bold> <italic><tp:taxon-name>Platandria carolinae</tp:taxon-name></italic> Gyllenhal <bold>10.</bold> <italic><tp:taxon-name>Amarochara brevios</tp:taxon-name></italic> Assing <bold>11</bold> <italic><tp:taxon-name>Amarochara fenyesi</tp:taxon-name></italic> Blatchley <bold>12</bold> <italic><tp:taxon-name>Crataraea suturalis</tp:taxon-name></italic> (Mannerheim).</p></caption><graphic xmlns:xlink="http://www.w3.org/1999/xlink" xlink:href="ZooKeys-186-119-g005.jpg" position="float" orientation="portrait" xlink:type="simple"/></fig></tp:treatment-sec><ref-list><ref id="B6"><mixed-citation xmlns:xlink="http://www.w3.org/1999/xlink" xlink:type="simple"><person-group><name name-style="western"><surname>Assing</surname><given-names>V</given-names></name></person-group> (<year>2002</year>)<article-title> A taxonomic and phylogenetic revision of <italic>Amarochara</italic> Thomson. I. The species of the Holarctic region (Coleoptera: Staphylinidae, Aleocharinae, Oxypodini).</article-title><source>Beiträge zur Entomologie </source><volume>52</volume>: <fpage>111</fpage>-<lpage>204</lpage>.</mixed-citation></ref><ref id="B7"><mixed-citation xmlns:xlink="http://www.w3.org/1999/xlink" xlink:type="simple"><person-group><name name-style="western"><surname>Assing</surname><given-names>V</given-names></name></person-group> (<year>2007</year>)<article-title> A revision of <italic>Amarochara</italic> of the Holarctic region. III. A new species, a new synonym, and additional records (Coleoptera, Staphylinidae: Aleocharinae).</article-title><source>Zootaxa </source><volume>1411</volume>: <fpage>25</fpage>-<lpage>32</lpage>.</mixed-citation></ref><ref id="B77"><mixed-citation xmlns:xlink="http://www.w3.org/1999/xlink" xlink:type="simple"><person-group><name name-style="western"><surname>Webster</surname><given-names>RP</given-names></name><name name-style="western"><surname>Klimaszewski</surname><given-names>J</given-names></name><name name-style="western"><surname>Pelletier</surname><given-names>G</given-names></name><name name-style="western"><surname>Savard</surname><given-names>K</given-names></name></person-group> (<year>2009</year>)<article-title> New Staphylinidae (Coleoptera) records with new collection data from New Brunswick, Canada. I. Aleocharinae.</article-title><source>ZooKeys </source><volume>22</volume>: <fpage>171</fpage>-<lpage>248</lpage>. doi: <ext-link ext-link-type="uri" xlink:href="http://dx.doi.org/10.3897/zookeys.22.152" xlink:type="simple">10.3897/zookeys.22.152</ext-link></mixed-citation></ref></ref-list></tp:taxon-treatment>
