# Supplementary material for: New species and distributional records of Aleocharinae (Coleoptera, Staphylinidae) from Ontario, Canada, with a checklist of recorded species
Source: Zookeys. 2012 Apr 26;(186):119–206. doi: 10.3897/zookeys.186.2947 (PMC3349194; doi:10.3897/zookeys.186.2947)
Supplement: XML Treatment for Amarochara fenyesi [file zookeys.186.2947-treatment11.xml]

<!DOCTYPE tp:taxon-treatment
  PUBLIC "-//TaxonX//DTD Taxonomic Treatment Publishing DTD v0 20100105//EN" "tax-treatment-NSO.dtd">
<tp:taxon-treatment xmlns:tp="http://www.plazi.org/taxpub"><tp:treatment-meta><mixed-citation publication-type="journal"><person-group><name><surname>Brunke</surname><given-names>Adam J.</given-names></name><name><surname>Klimaszewski</surname><given-names>Jan</given-names></name><name><surname>Dorval</surname><given-names>Julie-Anne</given-names></name><name><surname>Bourdon</surname><given-names>Caroline</given-names></name><name><surname>Paiero</surname><given-names>Steven M.</given-names></name><name><surname>Marshall</surname><given-names>Stephen A.</given-names></name></person-group><article-title>New species and distributional records of Aleocharinae (Coleoptera, Staphylinidae) from Ontario, Canada, with a checklist of recorded species</article-title><source>Zookeys</source><day>26</day><month>4</month><year>2012</year><volume>2012</volume><issue>186</issue><fpage>119</fpage><lpage>206</lpage><pub-id pub-id-type="doi">10.3897/zookeys.186.2947</pub-id></mixed-citation></tp:treatment-meta><tp:nomenclature><tp:taxon-name>
                            <tp:taxon-name-part taxon-name-part-type="genus">Amarochara</tp:taxon-name-part>
                        	
                            <tp:taxon-name-part taxon-name-part-type="species">fenyesi</tp:taxon-name-part>
                        <object-id xmlns:xlink="http://www.w3.org/1999/xlink" xlink:type="simple">http://species-id.net/wiki/Amarochara_fenyesi</object-id>
                        </tp:taxon-name><tp:taxon-authority>Blatchley, 1910</tp:taxon-authority><tp:taxon-status xmlns:xlink="http://www.w3.org/1999/xlink" xlink:type="simple">New Canadian Record</tp:taxon-status><xref ref-type="fig" rid="F4">Fig. 11</xref><xref ref-type="fig" rid="F5">Map 11</xref><xref ref-type="bibr" rid="B6">genitalia in Assing (2002)</xref></tp:nomenclature><tp:treatment-sec sec-type="Material examined"><title>Material examined.</title><p>CANADA: ON:<italic>Hald.-Norfolk Reg</italic>.,Cronmiller Prop., ~6km W St. Williams, <named-content xmlns:xlink="http://www.w3.org/1999/xlink" content-type="dwc:verbatimCoordinates" xlink:type="simple">42°40'18"N, 80°29'24"W,</named-content> low forest, malaise pans, 5 to 17.viii.2011, Brunke &amp; Paiero, 1 (DEBU), same data except: <named-content xmlns:xlink="http://www.w3.org/1999/xlink" content-type="dwc:verbatimCoordinates" xlink:type="simple">42°40'20"N, 80°29'29"W,</named-content> ridge forest, malaise pans, 17.viii to 1.ix.2011, 1 (DEBU), <named-content xmlns:xlink="http://www.w3.org/1999/xlink" content-type="dwc:verbatimCoordinates" xlink:type="simple">42°40'20"N, 80°29'29"W,</named-content> ridge forest, malaise pans, 1.ix to 20.ix.2011, Brunke &amp; Paiero, 1 (DEBU; <italic>Northumberland Co</italic>.,Peter's Woods Prov. Nat. Res., <named-content xmlns:xlink="http://www.w3.org/1999/xlink" content-type="dwc:verbatimCoordinates" xlink:type="simple">44°7'26"N, 78°2'31"W,</named-content> forest, malaise pans, backwoods, 19.v to 1.vi.2011, Brunke &amp; Paiero, 1 (DEBU), same data except: front <!--PageBreak-->woods, 16 to 27.vi.2011, 1 (DEBU), 12 to 26.vii.2011, 1 (DEBU), 12 to 26.viii.2011, 2 (DEBU).</p></tp:treatment-sec><tp:treatment-sec sec-type="Distribution"><title>Distribution.</title><p>Canada: ON; USA: GA, IN, KS (<xref ref-type="bibr" rid="B6">Assing 2002</xref>). Native.</p></tp:treatment-sec><tp:treatment-sec sec-type="Comments"><title>Comments.</title><p>This species can by distinguished from other Nearctic <italic><tp:taxon-name>Amarochara</tp:taxon-name></italic> by the following combination of characters: head and pronotum with weak microsculpture; first segment of metatarsus about as long as second to fourth segments combined; punctation of abdominal tergites sparse (<xref ref-type="bibr" rid="B6">Assing 2002</xref>, <xref ref-type="bibr" rid="B7">2007</xref>). The shape of the median lobe of the aedeagus is also distinctive in lateral view.</p><p>All specimens of this species with collection data were collected in forested reserves using flight intercept traps (<xref ref-type="bibr" rid="B6">Assing 2002</xref>, this study) but nothing further is known about its biology.</p></tp:treatment-sec><tp:treatment-sec><!--Section generated to contain objects referenced in tp:taxon-treatment.--><fig id="F4" position="float" orientation="portrait"><label>Figures 7–12.</label><caption><p>Dorsal habitus of: <bold>7</bold> <italic><tp:taxon-name>Hoplandria laevicollis</tp:taxon-name></italic> (Notman) <bold>8</bold> <italic><tp:taxon-name>Hoplandria laeviventris</tp:taxon-name></italic> Casey <bold>9</bold> <italic><tp:taxon-name>Platandria carolinae</tp:taxon-name></italic> Gyllenhal <bold>10</bold> <italic><tp:taxon-name>Amarochara brevios</tp:taxon-name></italic> Assing <bold>11</bold> <italic><tp:taxon-name>Amarochara fenyesi</tp:taxon-name></italic> Blatchley <bold>12</bold> <italic><tp:taxon-name>Crataraea suturalis</tp:taxon-name></italic> (Mannerheim). Scale 1mm.</p></caption><graphic xmlns:xlink="http://www.w3.org/1999/xlink" xlink:href="ZooKeys-186-119-g004.jpg" position="float" orientation="portrait" xlink:type="simple"/></fig><fig id="F5" position="float" orientation="portrait"><label>Maps 9–12.</label><caption><p>Distribution in Ontario of: <bold>9.</bold> <italic><tp:taxon-name>Platandria carolinae</tp:taxon-name></italic> Gyllenhal <bold>10.</bold> <italic><tp:taxon-name>Amarochara brevios</tp:taxon-name></italic> Assing <bold>11</bold> <italic><tp:taxon-name>Amarochara fenyesi</tp:taxon-name></italic> Blatchley <bold>12</bold> <italic><tp:taxon-name>Crataraea suturalis</tp:taxon-name></italic> (Mannerheim).</p></caption><graphic xmlns:xlink="http://www.w3.org/1999/xlink" xlink:href="ZooKeys-186-119-g005.jpg" position="float" orientation="portrait" xlink:type="simple"/></fig></tp:treatment-sec><ref-list><ref id="B6"><mixed-citation xmlns:xlink="http://www.w3.org/1999/xlink" xlink:type="simple"><person-group><name name-style="western"><surname>Assing</surname><given-names>V</given-names></name></person-group> (<year>2002</year>)<article-title> A taxonomic and phylogenetic revision of <italic>Amarochara</italic> Thomson. I. The species of the Holarctic region (Coleoptera: Staphylinidae, Aleocharinae, Oxypodini).</article-title><source>Beiträge zur Entomologie </source><volume>52</volume>: <fpage>111</fpage>-<lpage>204</lpage>.</mixed-citation></ref><ref id="B7"><mixed-citation xmlns:xlink="http://www.w3.org/1999/xlink" xlink:type="simple"><person-group><name name-style="western"><surname>Assing</surname><given-names>V</given-names></name></person-group> (<year>2007</year>)<article-title> A revision of <italic>Amarochara</italic> of the Holarctic region. III. A new species, a new synonym, and additional records (Coleoptera, Staphylinidae: Aleocharinae).</article-title><source>Zootaxa </source><volume>1411</volume>: <fpage>25</fpage>-<lpage>32</lpage>.</mixed-citation></ref></ref-list></tp:taxon-treatment>
