# Supplementary material for: New species and distributional records of Aleocharinae (Coleoptera, Staphylinidae) from Ontario, Canada, with a checklist of recorded species
Source: Zookeys. 2012 Apr 26;(186):119–206. doi: 10.3897/zookeys.186.2947 (PMC3349194; doi:10.3897/zookeys.186.2947)
Supplement: XML Treatment for Dexiogyia angustiventris [file zookeys.186.2947-treatment13.xml]

<!DOCTYPE tp:taxon-treatment
  PUBLIC "-//TaxonX//DTD Taxonomic Treatment Publishing DTD v0 20100105//EN" "tax-treatment-NSO.dtd">
<tp:taxon-treatment xmlns:tp="http://www.plazi.org/taxpub"><tp:treatment-meta><mixed-citation publication-type="journal"><person-group><name><surname>Brunke</surname><given-names>Adam J.</given-names></name><name><surname>Klimaszewski</surname><given-names>Jan</given-names></name><name><surname>Dorval</surname><given-names>Julie-Anne</given-names></name><name><surname>Bourdon</surname><given-names>Caroline</given-names></name><name><surname>Paiero</surname><given-names>Steven M.</given-names></name><name><surname>Marshall</surname><given-names>Stephen A.</given-names></name></person-group><article-title>New species and distributional records of Aleocharinae (Coleoptera, Staphylinidae) from Ontario, Canada, with a checklist of recorded species</article-title><source>Zookeys</source><day>26</day><month>4</month><year>2012</year><volume>2012</volume><issue>186</issue><fpage>119</fpage><lpage>206</lpage><pub-id pub-id-type="doi">10.3897/zookeys.186.2947</pub-id></mixed-citation></tp:treatment-meta><tp:nomenclature><tp:taxon-name>
                            <tp:taxon-name-part taxon-name-part-type="genus">Dexiogyia</tp:taxon-name-part>
                            <tp:taxon-name-part taxon-name-part-type="species">angustiventris</tp:taxon-name-part>
                        <object-id xmlns:xlink="http://www.w3.org/1999/xlink" xlink:type="simple">http://species-id.net/wiki/Dexiogyia_angustiventris</object-id>
                        </tp:taxon-name><tp:taxon-authority>(Casey, 1894)</tp:taxon-authority><xref ref-type="fig" rid="F6">Figs 13</xref><xref ref-type="fig" rid="F35">83–89</xref><xref ref-type="fig" rid="F4">Map 13</xref><tp:nomenclature-citation-list><tp:nomenclature-citation><tp:taxon-name>Thiasophila angustiventris</tp:taxon-name><comment> Casey, 1894: 303; 1911: 16. Lectotype (male). Iowa; <italic>angustiventris</italic>-3, paratype NMNH 39754; Casey bequest 1925; male; our lectotype designation label, present designation (NMNH). Paralectotypes: Iowa; Type NMNH 39754; Casey bequest 192 (NMNH) 1 female [dissected, missing spermatheca]; Iowa; <italic>angustiventris</italic>-2, paratype NMNH 39754; Casey bequest 1925 (NMNH) 1 female [undissected].</comment></tp:nomenclature-citation><tp:nomenclature-citation><tp:taxon-name>Thiasophila asperata</tp:taxon-name><comment> Casey, 1894: 303 syn. n.. Lectotype (female). California; <italic><tp:taxon-name>Thiasophila asperata</tp:taxon-name></italic> Casey; Type NMNH 39757; Casey bequest 1925; our lectotype designation label, present designation (NMNH) [dissected].</comment></tp:nomenclature-citation><tp:nomenclature-citation><tp:taxon-name>Ischnoglossa abscissa</tp:taxon-name><comment> Casey, 1911: 16 syn. n.<!--PageBreak-->. Holotype (male). Rhode Island (Boston Neck in orig. descr.); male; <italic><tp:taxon-name>Ischnoglossa abscissa</tp:taxon-name></italic> Casey; Type NMNH 39753, Casey bequest 1925 (NMNH) [dissected].</comment></tp:nomenclature-citation><tp:nomenclature-citation><tp:taxon-name>Ischnoglossa tenuicauda</tp:taxon-name><comment> Casey, 1911: 17 syn. n.. Holotype (male). Florida; male; <italic><tp:taxon-name>Ischnoglossa tenuicauda</tp:taxon-name></italic> Casey; Type NMNH 39755, Casey bequest 1925 (NMNH) [dissected].</comment></tp:nomenclature-citation><tp:nomenclature-citation><tp:taxon-name>Ischnoglossa intenta</tp:taxon-name><comment>Casey, 1911: 17 syn. n.. Lectotype (male). Iowa, Iowa City, Wickham; <italic>intenta</italic> Casey; Type NMNH 39756, Casey bequest 1925; our lectotype designation label, present designation (NMNH), [dissected].</comment></tp:nomenclature-citation><tp:nomenclature-citation><tp:taxon-name>Ischnoglossa alticola</tp:taxon-name><comment>Casey, 1911: 18 syn. n.. Holotype (female). California (Truckee in orig. descr.);<italic>alticola</italic> Casey;Type NMNH 39758; Casey bequest 1925 (NMNH) [dissected, missing spermatheca].</comment></tp:nomenclature-citation><tp:nomenclature-citation><tp:taxon-name>Dexiogyia angustiventris</tp:taxon-name><comment> (Casey); <xref ref-type="bibr" rid="B73">Seevers 1978</xref>: 68 (as ‘anguliventris’). New Canadian Record</comment></tp:nomenclature-citation></tp:nomenclature-citation-list></tp:nomenclature><tp:treatment-sec sec-type="Material examined"><title>Material examined.</title><p>(Type material – see above). CANADA: ON:<italic>Hald.-Norfolk Reg</italic>., Cronmiller prop., 6 km W St Williams, site 2, <named-content xmlns:xlink="http://www.w3.org/1999/xlink" content-type="dwc:verbatimCoordinates" xlink:type="simple">42°40'18"N, 80°29'24"W,</named-content> forest, malaise pans, 17.v to 31.v.2011, A. Brunke &amp; S.M. Paiero, 1 (DEBU) same data except: 31.v. to 15.vi; Cronmiller prop., 6 km W St Williams, <named-content xmlns:xlink="http://www.w3.org/1999/xlink" content-type="dwc:verbatimCoordinates" xlink:type="simple">42°40'21"N, 80°29'26"W,</named-content> forest, 5.vii.2011, A. Brunke, 1 (DEBU); <italic>Lambton Co</italic>.,Pinery Prov. Pk., under white pine bark, 17.iv.2010, A. Brunke, 2 (DEBU).</p><fig id="F6" position="float" orientation="portrait"><label>Figures 13–18.</label><caption><p>Dorsal habitus of: <bold>13</bold> <italic><tp:taxon-name>Dexiogyia angustiventris</tp:taxon-name></italic> (Casey) <bold>14</bold> <italic><tp:taxon-name>Ilyobates bennetti</tp:taxon-name></italic> Donisthorpe <bold>15</bold> <italic><tp:taxon-name>Ocyusa canadensis</tp:taxon-name></italic> Lohse <bold>16</bold> <italic><tp:taxon-name>Oxypoda rubescans</tp:taxon-name></italic> Casey <bold>17</bold> <italic><tp:taxon-name>Parocyusa americana</tp:taxon-name></italic> (Casey) <bold>18</bold> <italic><tp:taxon-name>Parocyusa fuliginosa</tp:taxon-name></italic> (Casey). Scale 1mm.</p></caption><graphic xmlns:xlink="http://www.w3.org/1999/xlink" xlink:href="ZooKeys-186-119-g006.jpg" position="float" orientation="portrait" xlink:type="simple"/></fig></tp:treatment-sec><tp:treatment-sec sec-type="Distribution"><title>Distribution.</title><p>Canada: ON; USA: CA, FL, IA, RI. Native.</p></tp:treatment-sec><tp:treatment-sec sec-type="Comments"><title>Comments.</title><p>All North American species of <italic><tp:taxon-name>Dexiogyia</tp:taxon-name></italic> were described by <xref ref-type="bibr" rid="B14">Casey (1894</xref>, 1911) (as <italic><tp:taxon-name>Thiasophila</tp:taxon-name></italic> and <italic><tp:taxon-name>Ischnoglossa</tp:taxon-name></italic>) and differentiated based on slight differences in body proportions, punctation, pubescence and color. An examination of the relevant types revealed no differences between them in their aedeagi or spermathecae and slight differences in external morphology, which were attributed to intraspecific variation. Therefore, <italic><tp:taxon-name>Dexiogyia angustiventris</tp:taxon-name></italic> was selected as the valid name for this species based on its appearance before <italic><tp:taxon-name>Dexiogyia asperata</tp:taxon-name></italic> (Casey) in <xref ref-type="bibr" rid="B14">Casey (1894)</xref>, and <italic><tp:taxon-name>Dexiogyia asperata</tp:taxon-name></italic> (Casey) syn. n., <italic><tp:taxon-name>Dexiogyia abscissa</tp:taxon-name></italic> (Casey) syn. n., <italic><tp:taxon-name>Dexiogyia tenuicauda</tp:taxon-name></italic> (Casey) syn. n., <italic><tp:taxon-name>Dexiogyia intenta</tp:taxon-name></italic> (Casey) syn. n.and <italic><tp:taxon-name>Dexiogyia alticola</tp:taxon-name></italic> (Casey) syn. n.are here placed in synonymy with <italic><tp:taxon-name>Dexiogyia angustiventris</tp:taxon-name></italic> (Casey). To provide nomenclatural stability we have selected and designated lectotypes for <italic><tp:taxon-name>Thiasophila angustiventris</tp:taxon-name></italic> Casey, <italic><tp:taxon-name>Thiasophila asperata</tp:taxon-name></italic> Casey and <italic><tp:taxon-name>Ischnoglossa intenta</tp:taxon-name></italic> Casey. Additionally, one non-type specimen (Iowa, male) of <italic><tp:taxon-name>Dexiogyia angustiventris</tp:taxon-name></italic> and five non-type specimens in Casey’s collection (NMNH) of <italic><tp:taxon-name>Dexiogyia alticola</tp:taxon-name></italic> (California, Siskiou Co., 3 females, 1 male, 1 sex?) were examined.</p><p><xref ref-type="bibr" rid="B73">Seevers (1978)</xref> noted that the European species <italic><tp:taxon-name>Dexiogyia corticina</tp:taxon-name></italic> (Erichson) was probably distinct from <italic><tp:taxon-name>Dexiogyia angustiventris</tp:taxon-name></italic> based on the longer and shaper teeth on male tergite 8 in the latter species. After examination of dissected specimens of <italic><tp:taxon-name>Dexiogyia corticina</tp:taxon-name></italic> from Leipzig, Saxonia, Germany (ZMB), we consider both as valid but extremely similar species. <italic><tp:taxon-name>Dexiogyia corticina</tp:taxon-name></italic> may be distinguished from the Nearctic <italic><tp:taxon-name>Dexiogyia angustiventris</tp:taxon-name></italic> based on the tubus of the median lobe with a ventral swelling in lateral view (straight in <italic><tp:taxon-name>Dexiogyia angustiventris</tp:taxon-name></italic> (<xref ref-type="fig" rid="F35">Fig. 84</xref>) and the shorter, obtuse teeth of male tergite 8 (<xref ref-type="fig" rid="F35">Fig. 85</xref>).</p><p><!--PageBreak--><italic><tp:taxon-name>Dexiogyia</tp:taxon-name></italic> has been associated with subcortical microhabitats, especially those of pine and in the ‘burrows of wood-boring beetles’ (<xref ref-type="bibr" rid="B73">Seevers 1978</xref>). This is the first record of the genus from Canada and due to its association with pine (<xref ref-type="bibr" rid="B73">Seevers 1978</xref>), we suspect this species to be transcontinental in Canada.</p></tp:treatment-sec><tp:treatment-sec><!--Section generated to contain objects referenced in tp:taxon-treatment.--><fig id="F35" position="float" orientation="portrait"><label>Figures 80–89.</label><caption><p><italic><tp:taxon-name>Aleochara daviesi</tp:taxon-name></italic> Klimaszewski &amp; Brunke sp. n.: <bold>80</bold> aedeagus in lateral view <bold>81</bold> male tergite 8 <bold>82</bold> male sternite 8. <italic><tp:taxon-name>Dexiogyia angustiventris</tp:taxon-name></italic> (Casey) <bold>83</bold> aedeagus in abparameral view <bold>84</bold> aedeagus in lateral view <bold>85</bold> male tergite 8 <bold>86</bold> male sternite 8 <bold>87</bold> spermatheca <bold>88</bold> female tergite 8 <bold>89</bold> female sternite 8. Scale 0.2 mm.</p></caption><graphic xmlns:xlink="http://www.w3.org/1999/xlink" xlink:href="ZooKeys-186-119-g035.jpg" position="float" orientation="portrait" xlink:type="simple"/></fig><fig id="F4" position="float" orientation="portrait"><label>Figures 7–12.</label><caption><p>Dorsal habitus of: <bold>7</bold> <italic><tp:taxon-name>Hoplandria laevicollis</tp:taxon-name></italic> (Notman) <bold>8</bold> <italic><tp:taxon-name>Hoplandria laeviventris</tp:taxon-name></italic> Casey <bold>9</bold> <italic><tp:taxon-name>Platandria carolinae</tp:taxon-name></italic> Gyllenhal <bold>10</bold> <italic><tp:taxon-name>Amarochara brevios</tp:taxon-name></italic> Assing <bold>11</bold> <italic><tp:taxon-name>Amarochara fenyesi</tp:taxon-name></italic> Blatchley <bold>12</bold> <italic><tp:taxon-name>Crataraea suturalis</tp:taxon-name></italic> (Mannerheim). Scale 1mm.</p></caption><graphic xmlns:xlink="http://www.w3.org/1999/xlink" xlink:href="ZooKeys-186-119-g004.jpg" position="float" orientation="portrait" xlink:type="simple"/></fig></tp:treatment-sec><ref-list><ref id="B73"><mixed-citation xmlns:xlink="http://www.w3.org/1999/xlink" xlink:type="simple"><person-group><name name-style="western"><surname>Seevers</surname><given-names>CH</given-names></name></person-group> (<year>1978</year>)<source> A generic and tribal revision of the North American Aleocharinae (Coleoptera: Staphylinidae) [with additions and annotations by Lee H. Herman]. Fieldiana: Zoology 71: i-vi, 1–289.</source></mixed-citation></ref><ref id="B14"><mixed-citation xmlns:xlink="http://www.w3.org/1999/xlink" xlink:type="simple"><person-group><name name-style="western"><surname>Casey</surname><given-names>TL</given-names></name></person-group> (<year>1894</year>)<source> Coleopterological notices. V. Annals of the New York Academy of Sciences 7: 281–606, pl. 1.</source></mixed-citation></ref></ref-list></tp:taxon-treatment>
