# Supplementary material for: New species and distributional records of Aleocharinae (Coleoptera, Staphylinidae) from Ontario, Canada, with a checklist of recorded species
Source: Zookeys. 2012 Apr 26;(186):119–206. doi: 10.3897/zookeys.186.2947 (PMC3349194; doi:10.3897/zookeys.186.2947)
Supplement: XML Treatment for Ilyobates bennetti [file zookeys.186.2947-treatment14.xml]

<!DOCTYPE tp:taxon-treatment
  PUBLIC "-//TaxonX//DTD Taxonomic Treatment Publishing DTD v0 20100105//EN" "tax-treatment-NSO.dtd">
<tp:taxon-treatment xmlns:tp="http://www.plazi.org/taxpub"><tp:treatment-meta><mixed-citation publication-type="journal"><person-group><name><surname>Brunke</surname><given-names>Adam J.</given-names></name><name><surname>Klimaszewski</surname><given-names>Jan</given-names></name><name><surname>Dorval</surname><given-names>Julie-Anne</given-names></name><name><surname>Bourdon</surname><given-names>Caroline</given-names></name><name><surname>Paiero</surname><given-names>Steven M.</given-names></name><name><surname>Marshall</surname><given-names>Stephen A.</given-names></name></person-group><article-title>New species and distributional records of Aleocharinae (Coleoptera, Staphylinidae) from Ontario, Canada, with a checklist of recorded species</article-title><source>Zookeys</source><day>26</day><month>4</month><year>2012</year><volume>2012</volume><issue>186</issue><fpage>119</fpage><lpage>206</lpage><pub-id pub-id-type="doi">10.3897/zookeys.186.2947</pub-id></mixed-citation></tp:treatment-meta><tp:nomenclature><tp:taxon-name>
                            <tp:taxon-name-part taxon-name-part-type="genus">Ilyobates</tp:taxon-name-part>
                        	
                            <tp:taxon-name-part taxon-name-part-type="species">bennetti</tp:taxon-name-part>
                        <object-id xmlns:xlink="http://www.w3.org/1999/xlink" xlink:type="simple">http://species-id.net/wiki/Ilyobates_bennetti</object-id>
                        </tp:taxon-name><tp:taxon-authority>Donisthorpe, 1914</tp:taxon-authority><tp:taxon-status xmlns:xlink="http://www.w3.org/1999/xlink" xlink:type="simple">New Ontario Record</tp:taxon-status><xref ref-type="fig" rid="F6">Fig. 14</xref><xref ref-type="fig" rid="F4">Map 14</xref><xref ref-type="bibr" rid="B4">genitalia in Assing (1999)</xref></tp:nomenclature><tp:treatment-sec sec-type="Material examined"><title>Material examined.</title><p>CANADA: ON:<italic>Waterloo Reg</italic>.,Blair, hedgerow, pitfall trap, 5.v.2009, A. Brunke, 5 (DEBU), same data except: 19.v.2009, 1 (DEBU).</p></tp:treatment-sec><tp:treatment-sec sec-type="Distribution"><title>Distribution.</title><p>Canada: ON, QC, NB, NS; widespread in Palaearctic (<xref ref-type="bibr" rid="B4">Assing 1999</xref>; <xref ref-type="bibr" rid="B76">Smetana 2004</xref>; <xref ref-type="bibr" rid="B61">Majka and Klimaszewski 2008b</xref>; <xref ref-type="bibr" rid="B77">Webster et al. 2009</xref>). Adventive in Canada.</p></tp:treatment-sec><tp:treatment-sec><!--Section generated to contain objects referenced in tp:taxon-treatment.--><fig id="F6" position="float" orientation="portrait"><label>Figures 13–18.</label><caption><p>Dorsal habitus of: <bold>13</bold> <italic><tp:taxon-name>Dexiogyia angustiventris</tp:taxon-name></italic> (Casey) <bold>14</bold> <italic><tp:taxon-name>Ilyobates bennetti</tp:taxon-name></italic> Donisthorpe <bold>15</bold> <italic><tp:taxon-name>Ocyusa canadensis</tp:taxon-name></italic> Lohse <bold>16</bold> <italic><tp:taxon-name>Oxypoda rubescans</tp:taxon-name></italic> Casey <bold>17</bold> <italic><tp:taxon-name>Parocyusa americana</tp:taxon-name></italic> (Casey) <bold>18</bold> <italic><tp:taxon-name>Parocyusa fuliginosa</tp:taxon-name></italic> (Casey). Scale 1mm.</p></caption><graphic xmlns:xlink="http://www.w3.org/1999/xlink" xlink:href="ZooKeys-186-119-g006.jpg" position="float" orientation="portrait" xlink:type="simple"/></fig><fig id="F4" position="float" orientation="portrait"><label>Figures 7–12.</label><caption><p>Dorsal habitus of: <bold>7</bold> <italic><tp:taxon-name>Hoplandria laevicollis</tp:taxon-name></italic> (Notman) <bold>8</bold> <italic><tp:taxon-name>Hoplandria laeviventris</tp:taxon-name></italic> Casey <bold>9</bold> <italic><tp:taxon-name>Platandria carolinae</tp:taxon-name></italic> Gyllenhal <bold>10</bold> <italic><tp:taxon-name>Amarochara brevios</tp:taxon-name></italic> Assing <bold>11</bold> <italic><tp:taxon-name>Amarochara fenyesi</tp:taxon-name></italic> Blatchley <bold>12</bold> <italic><tp:taxon-name>Crataraea suturalis</tp:taxon-name></italic> (Mannerheim). Scale 1mm.</p></caption><graphic xmlns:xlink="http://www.w3.org/1999/xlink" xlink:href="ZooKeys-186-119-g004.jpg" position="float" orientation="portrait" xlink:type="simple"/></fig></tp:treatment-sec><ref-list><ref id="B4"><mixed-citation xmlns:xlink="http://www.w3.org/1999/xlink" xlink:type="simple"><person-group><name name-style="western"><surname>Assing</surname><given-names>V</given-names></name></person-group> (<year>1999</year>)<article-title> A revision of <italic>Ilyobates</italic> Kraatz, 1856 (Coleoptera: Staphylinidae, Aleocharinae, Oxypodini).</article-title><source>Beiträge zur Entomologie </source><volume>49</volume>: <fpage>295</fpage>-<lpage>342</lpage>.</mixed-citation></ref><ref id="B76"><mixed-citation xmlns:xlink="http://www.w3.org/1999/xlink" xlink:type="simple"><person-group><name name-style="western"><surname>Smetana</surname><given-names>A</given-names></name></person-group> (<year>2004</year>)<article-title> Family Staphylinidae Latreille, 1802, subfamilies Phloeocharinae-Apateticinae</article-title> In: <person-group><name name-style="western"><surname>Löbl</surname><given-names>I</given-names></name><name name-style="western"><surname>Smetana</surname><given-names>A</given-names></name></person-group> (<role>Eds</role>). <issue-title>Catalogue of Palearctic Coleoptera.</issue-title><source>Volume 2. Hydrophiloidea - Histeroidea – Staphylinoidea. Apollo Books, Stenstrup</source>: <fpage>329</fpage>-<lpage>495</lpage>.</mixed-citation></ref><ref id="B61"><mixed-citation xmlns:xlink="http://www.w3.org/1999/xlink" xlink:type="simple"><person-group><name name-style="western"><surname>Majka</surname><given-names>CG</given-names></name><name name-style="western"><surname>Klimaszewski</surname><given-names>J</given-names></name></person-group> (<year>2008b</year>)<article-title> Adventive Staphylinidae (Coleoptera) of the Maritime Provinces of Canada: further contributions.</article-title><source>ZooKeys </source><volume>2</volume>: <fpage>151</fpage>-<lpage>174</lpage>. doi: <ext-link ext-link-type="uri" xlink:href="http://dx.doi.org/10.3897/zookeys.2.5" xlink:type="simple">10.3897/zookeys.2.5</ext-link></mixed-citation></ref><ref id="B77"><mixed-citation xmlns:xlink="http://www.w3.org/1999/xlink" xlink:type="simple"><person-group><name name-style="western"><surname>Webster</surname><given-names>RP</given-names></name><name name-style="western"><surname>Klimaszewski</surname><given-names>J</given-names></name><name name-style="western"><surname>Pelletier</surname><given-names>G</given-names></name><name name-style="western"><surname>Savard</surname><given-names>K</given-names></name></person-group> (<year>2009</year>)<article-title> New Staphylinidae (Coleoptera) records with new collection data from New Brunswick, Canada. I. Aleocharinae.</article-title><source>ZooKeys </source><volume>22</volume>: <fpage>171</fpage>-<lpage>248</lpage>. doi: <ext-link ext-link-type="uri" xlink:href="http://dx.doi.org/10.3897/zookeys.22.152" xlink:type="simple">10.3897/zookeys.22.152</ext-link></mixed-citation></ref></ref-list></tp:taxon-treatment>
