# Supplementary material for: New species and distributional records of Aleocharinae (Coleoptera, Staphylinidae) from Ontario, Canada, with a checklist of recorded species
Source: Zookeys. 2012 Apr 26;(186):119–206. doi: 10.3897/zookeys.186.2947 (PMC3349194; doi:10.3897/zookeys.186.2947)
Supplement: XML Treatment for Ocyusa canadensis [file zookeys.186.2947-treatment15.xml]

<!DOCTYPE tp:taxon-treatment
  PUBLIC "-//TaxonX//DTD Taxonomic Treatment Publishing DTD v0 20100105//EN" "tax-treatment-NSO.dtd">
<tp:taxon-treatment xmlns:tp="http://www.plazi.org/taxpub"><tp:treatment-meta><mixed-citation publication-type="journal"><person-group><name><surname>Brunke</surname><given-names>Adam J.</given-names></name><name><surname>Klimaszewski</surname><given-names>Jan</given-names></name><name><surname>Dorval</surname><given-names>Julie-Anne</given-names></name><name><surname>Bourdon</surname><given-names>Caroline</given-names></name><name><surname>Paiero</surname><given-names>Steven M.</given-names></name><name><surname>Marshall</surname><given-names>Stephen A.</given-names></name></person-group><article-title>New species and distributional records of Aleocharinae (Coleoptera, Staphylinidae) from Ontario, Canada, with a checklist of recorded species</article-title><source>Zookeys</source><day>26</day><month>4</month><year>2012</year><volume>2012</volume><issue>186</issue><fpage>119</fpage><lpage>206</lpage><pub-id pub-id-type="doi">10.3897/zookeys.186.2947</pub-id></mixed-citation></tp:treatment-meta><tp:nomenclature><tp:taxon-name>
                            <tp:taxon-name-part taxon-name-part-type="genus">Ocyusa</tp:taxon-name-part>
                        	
                            <tp:taxon-name-part taxon-name-part-type="species">canadensis</tp:taxon-name-part>
                        <object-id xmlns:xlink="http://www.w3.org/1999/xlink" xlink:type="simple">http://species-id.net/wiki/Ocyusa_canadensis</object-id>
                        </tp:taxon-name><tp:taxon-authority>Lohse, 1990</tp:taxon-authority><tp:taxon-status xmlns:xlink="http://www.w3.org/1999/xlink" xlink:type="simple">New Ontario Record</tp:taxon-status><xref ref-type="fig" rid="F6">Fig. 15</xref><xref ref-type="fig" rid="F7">Map 15</xref><xref ref-type="bibr" rid="B58">genitalia in Lohse et al. (1990)</xref></tp:nomenclature><tp:treatment-sec sec-type="Material examined"><title>Material examined.</title><p>CANADA: ON: <italic>Timiskaming Distr</italic>., 52 mi S of Armstrong, 27.vi.1973, R. Parry &amp; J.M. Campbell, 7 (CNC).</p></tp:treatment-sec><tp:treatment-sec sec-type="Distribution"><title>Distribution.</title><p>Canada: YT, ON; USA: AK (<xref ref-type="bibr" rid="B58">Lohse et al. 1990</xref>). Native.</p><fig id="F7" position="float" orientation="portrait"><label>Maps 13–16.</label><caption><p>Distribution in Ontario of: <bold>13</bold> <italic><tp:taxon-name>Dexiogyia angustiventris</tp:taxon-name></italic> (Casey) <bold>14</bold> <italic><tp:taxon-name>Ilyobates bennetti</tp:taxon-name></italic> Donisthorpe <bold>15</bold> <italic><tp:taxon-name>Ocyusa canadensis</tp:taxon-name></italic> Lohse <bold>16</bold> <italic><tp:taxon-name>Oxypoda rubescens</tp:taxon-name></italic> Casey.</p></caption><graphic xmlns:xlink="http://www.w3.org/1999/xlink" xlink:href="ZooKeys-186-119-g007.jpg" position="float" orientation="portrait" xlink:type="simple"/></fig></tp:treatment-sec><tp:treatment-sec sec-type="Comments"><title>Comments.</title><p>The specimens from boreal Ontario represent the first record of this species in eastern North America and suggest a transboreal</p></tp:treatment-sec><tp:treatment-sec sec-type="Distribution"><title>distribution.</title></tp:treatment-sec><tp:treatment-sec><!--Section generated to contain objects referenced in tp:taxon-treatment.--><fig id="F6" position="float" orientation="portrait"><label>Figures 13–18.</label><caption><p>Dorsal habitus of: <bold>13</bold> <italic><tp:taxon-name>Dexiogyia angustiventris</tp:taxon-name></italic> (Casey) <bold>14</bold> <italic><tp:taxon-name>Ilyobates bennetti</tp:taxon-name></italic> Donisthorpe <bold>15</bold> <italic><tp:taxon-name>Ocyusa canadensis</tp:taxon-name></italic> Lohse <bold>16</bold> <italic><tp:taxon-name>Oxypoda rubescans</tp:taxon-name></italic> Casey <bold>17</bold> <italic><tp:taxon-name>Parocyusa americana</tp:taxon-name></italic> (Casey) <bold>18</bold> <italic><tp:taxon-name>Parocyusa fuliginosa</tp:taxon-name></italic> (Casey). Scale 1mm.</p></caption><graphic xmlns:xlink="http://www.w3.org/1999/xlink" xlink:href="ZooKeys-186-119-g006.jpg" position="float" orientation="portrait" xlink:type="simple"/></fig></tp:treatment-sec><ref-list><ref id="B58"><mixed-citation xmlns:xlink="http://www.w3.org/1999/xlink" xlink:type="simple"><person-group><name name-style="western"><surname>Lohse</surname><given-names>GA</given-names></name><name name-style="western"><surname>Klimaszewski</surname><given-names>J</given-names></name><name name-style="western"><surname>Smetana</surname><given-names>A</given-names></name></person-group> (<year>1990</year>)<article-title> Revision of Arctic Aleocharinae of North America (Coleoptera: Staphylinidae).</article-title><source>The Coleopterists Bulletin </source><volume>44</volume>: <fpage>121</fpage>-<lpage>202</lpage>.</mixed-citation></ref></ref-list></tp:taxon-treatment>
