# Supplementary material for: New species and distributional records of Aleocharinae (Coleoptera, Staphylinidae) from Ontario, Canada, with a checklist of recorded species
Source: Zookeys. 2012 Apr 26;(186):119–206. doi: 10.3897/zookeys.186.2947 (PMC3349194; doi:10.3897/zookeys.186.2947)
Supplement: XML Treatment for Oxypoda rubescans [file zookeys.186.2947-treatment16.xml]

<!DOCTYPE tp:taxon-treatment
  PUBLIC "-//TaxonX//DTD Taxonomic Treatment Publishing DTD v0 20100105//EN" "tax-treatment-NSO.dtd">
<tp:taxon-treatment xmlns:tp="http://www.plazi.org/taxpub"><tp:treatment-meta><mixed-citation publication-type="journal"><person-group><name><surname>Brunke</surname><given-names>Adam J.</given-names></name><name><surname>Klimaszewski</surname><given-names>Jan</given-names></name><name><surname>Dorval</surname><given-names>Julie-Anne</given-names></name><name><surname>Bourdon</surname><given-names>Caroline</given-names></name><name><surname>Paiero</surname><given-names>Steven M.</given-names></name><name><surname>Marshall</surname><given-names>Stephen A.</given-names></name></person-group><article-title>New species and distributional records of Aleocharinae (Coleoptera, Staphylinidae) from Ontario, Canada, with a checklist of recorded species</article-title><source>Zookeys</source><day>26</day><month>4</month><year>2012</year><volume>2012</volume><issue>186</issue><fpage>119</fpage><lpage>206</lpage><pub-id pub-id-type="doi">10.3897/zookeys.186.2947</pub-id></mixed-citation></tp:treatment-meta><tp:nomenclature><tp:taxon-name>
                            <tp:taxon-name-part taxon-name-part-type="genus">Oxypoda</tp:taxon-name-part>
                        	
                            <tp:taxon-name-part taxon-name-part-type="species">rubescans</tp:taxon-name-part>
                        <object-id xmlns:xlink="http://www.w3.org/1999/xlink" xlink:type="simple">http://species-id.net/wiki/Oxypoda_rubescans</object-id>
                        </tp:taxon-name><tp:taxon-authority>Casey, 1911</tp:taxon-authority><tp:taxon-status xmlns:xlink="http://www.w3.org/1999/xlink" xlink:type="simple">New Canadian Record</tp:taxon-status><xref ref-type="fig" rid="F6">Figs 16</xref><xref ref-type="fig" rid="F36">90</xref><xref ref-type="fig" rid="F7">Map 16</xref><tp:nomenclature-citation-list><tp:nomenclature-citation><tp:taxon-name>Oxypoda rubescans</tp:taxon-name><comment><xref ref-type="bibr" rid="B17">Casey 1911</xref>: 26–27. Lectotype (male). USA: New York, [Catskill Mts.]; <italic>rubescans</italic> Casey, Type USNM 39802; Casey bequest 1925; our lectotype designation label, present designation (NMNH) [dissected]</comment></tp:nomenclature-citation></tp:nomenclature-citation-list></tp:nomenclature><tp:treatment-sec sec-type="Material examined"><title>Material examined.</title><p>(Type material – see above). CANADA: ON:<italic>Northumberland Co</italic>., Barr prop., 7 km NE Centreton, site 2, <named-content xmlns:xlink="http://www.w3.org/1999/xlink" content-type="dwc:verbatimCoordinates" xlink:type="simple">44°7'48"N, 77°59'3"W,</named-content> field, malaise pans, 19.v to 1.vi.2011, Brunke &amp; Paiero, 1 (DEBU).</p></tp:treatment-sec><tp:treatment-sec sec-type="Distribution"><title>Distribution.</title><p>Canada: ON; USA: NY. Native.</p></tp:treatment-sec><tp:treatment-sec sec-type="Comments"><title>Comments.</title><p>This is the first collection of <italic><tp:taxon-name>Oxypoda rubescans</tp:taxon-name></italic> since its description based on a male specimen collected in the Catskill Mountains of New York (<xref ref-type="bibr" rid="B17">Casey 1911</xref>). The aedeagus of this species is illustrated for the first time (<xref ref-type="fig" rid="F36">Fig. 90</xref>). This species is similar in habitus to <italic><tp:taxon-name>Oxypoda hiemalis</tp:taxon-name></italic> Casey but is immediately differentiated by the elytra, which are longer than the pronotum at suture. <italic><tp:taxon-name>Oxypoda rubescans</tp:taxon-name></italic> may be easily recognized by the distinctively shaped median lobe of the aedeagus in lateral view (<xref ref-type="fig" rid="F36">Fig. 90</xref>). To promote nomenclatural stability, we designate a lectotype for this species here.</p></tp:treatment-sec><tp:treatment-sec><!--Section generated to contain objects referenced in tp:taxon-treatment.--><fig id="F6" position="float" orientation="portrait"><label>Figures 13–18.</label><caption><p>Dorsal habitus of: <bold>13</bold> <italic><tp:taxon-name>Dexiogyia angustiventris</tp:taxon-name></italic> (Casey) <bold>14</bold> <italic><tp:taxon-name>Ilyobates bennetti</tp:taxon-name></italic> Donisthorpe <bold>15</bold> <italic><tp:taxon-name>Ocyusa canadensis</tp:taxon-name></italic> Lohse <bold>16</bold> <italic><tp:taxon-name>Oxypoda rubescans</tp:taxon-name></italic> Casey <bold>17</bold> <italic><tp:taxon-name>Parocyusa americana</tp:taxon-name></italic> (Casey) <bold>18</bold> <italic><tp:taxon-name>Parocyusa fuliginosa</tp:taxon-name></italic> (Casey). Scale 1mm.</p></caption><graphic xmlns:xlink="http://www.w3.org/1999/xlink" xlink:href="ZooKeys-186-119-g006.jpg" position="float" orientation="portrait" xlink:type="simple"/></fig><fig id="F36" position="float" orientation="portrait"><label>Figures 90–102.</label><caption><p><italic><tp:taxon-name>Oxypoda rubescans</tp:taxon-name></italic> Casey <bold>90</bold> aedeagus lateral view. <italic><tp:taxon-name>Parocyusa americana</tp:taxon-name></italic> (Casey)  <bold>91</bold> spermatheca <bold>92</bold> female tergite 8 <bold>93</bold> female sternite 8. <italic><tp:taxon-name>Parocyusa fuliginosa</tp:taxon-name></italic> (Casey) <bold>94</bold> aedeagus in lateral view [specimen from type series North Carolina] <bold>95</bold> aedeagus in abparameral view [Newfoundland] <bold>96</bold> aedeagus in lateral view [Newfoundland] <bold>97</bold> male tergite 8 <bold>98</bold> male sternite 8 <bold>99</bold> spermatheca [specimen from type series North Carolina] <bold>100</bold> spermatheca [Newfoundland] <bold>101</bold> female tergite 8  <bold>102</bold> female sternite 8. Scale 0.2 mm.</p></caption><graphic xmlns:xlink="http://www.w3.org/1999/xlink" xlink:href="ZooKeys-186-119-g036.jpg" position="float" orientation="portrait" xlink:type="simple"/></fig><fig id="F7" position="float" orientation="portrait"><label>Maps 13–16.</label><caption><p>Distribution in Ontario of: <bold>13</bold> <italic><tp:taxon-name>Dexiogyia angustiventris</tp:taxon-name></italic> (Casey) <bold>14</bold> <italic><tp:taxon-name>Ilyobates bennetti</tp:taxon-name></italic> Donisthorpe <bold>15</bold> <italic><tp:taxon-name>Ocyusa canadensis</tp:taxon-name></italic> Lohse <bold>16</bold> <italic><tp:taxon-name>Oxypoda rubescens</tp:taxon-name></italic> Casey.</p></caption><graphic xmlns:xlink="http://www.w3.org/1999/xlink" xlink:href="ZooKeys-186-119-g007.jpg" position="float" orientation="portrait" xlink:type="simple"/></fig></tp:treatment-sec><ref-list><ref id="B17"><mixed-citation xmlns:xlink="http://www.w3.org/1999/xlink" xlink:type="simple"><person-group><name name-style="western"><surname>Casey</surname><given-names>TL</given-names></name></person-group> (<year>1911</year>)<source> New American species of Aleocharinae and Myllaeninae. In: Memoirs on the Coleoptera. II. The New Era Printing Co., Lancaster, Pennsylvannia, 1–245.</source></mixed-citation></ref></ref-list></tp:taxon-treatment>
