# Supplementary material for: New species and distributional records of Aleocharinae (Coleoptera, Staphylinidae) from Ontario, Canada, with a checklist of recorded species
Source: Zookeys. 2012 Apr 26;(186):119–206. doi: 10.3897/zookeys.186.2947 (PMC3349194; doi:10.3897/zookeys.186.2947)
Supplement: XML Treatment for Parocyusa fuliginosa [file zookeys.186.2947-treatment18.xml]

<!DOCTYPE tp:taxon-treatment
  PUBLIC "-//TaxonX//DTD Taxonomic Treatment Publishing DTD v0 20100105//EN" "tax-treatment-NSO.dtd">
<tp:taxon-treatment xmlns:tp="http://www.plazi.org/taxpub"><tp:treatment-meta><mixed-citation publication-type="journal"><person-group><name><surname>Brunke</surname><given-names>Adam J.</given-names></name><name><surname>Klimaszewski</surname><given-names>Jan</given-names></name><name><surname>Dorval</surname><given-names>Julie-Anne</given-names></name><name><surname>Bourdon</surname><given-names>Caroline</given-names></name><name><surname>Paiero</surname><given-names>Steven M.</given-names></name><name><surname>Marshall</surname><given-names>Stephen A.</given-names></name></person-group><article-title>New species and distributional records of Aleocharinae (Coleoptera, Staphylinidae) from Ontario, Canada, with a checklist of recorded species</article-title><source>Zookeys</source><day>26</day><month>4</month><year>2012</year><volume>2012</volume><issue>186</issue><fpage>119</fpage><lpage>206</lpage><pub-id pub-id-type="doi">10.3897/zookeys.186.2947</pub-id></mixed-citation></tp:treatment-meta><tp:nomenclature><tp:taxon-name>
                            <tp:taxon-name-part taxon-name-part-type="genus">Parocyusa</tp:taxon-name-part>
                        	
                            <tp:taxon-name-part taxon-name-part-type="species">fuliginosa</tp:taxon-name-part>
                        <object-id xmlns:xlink="http://www.w3.org/1999/xlink" xlink:type="simple">http://species-id.net/wiki/Parocyusa_fuliginosa</object-id>
                        </tp:taxon-name><tp:taxon-authority>(Casey, 1906)</tp:taxon-authority><tp:taxon-status xmlns:xlink="http://www.w3.org/1999/xlink" xlink:type="simple">New Ontario Record</tp:taxon-status><xref ref-type="fig" rid="F9">Figs 18</xref><xref ref-type="fig" rid="F36">94–101</xref><xref ref-type="fig" rid="F8">Map 18</xref><xref ref-type="bibr" rid="B47">genitalia in Klimaszewski et al. (2011)</xref><tp:nomenclature-citation-list><tp:nomenclature-citation><tp:taxon-name>Chilopora fuliginosa</tp:taxon-name><comment><xref ref-type="bibr" rid="B15">Casey 1906</xref>: 307. Lectotype (female):USA, North Carolina; [Asheville in orig. description]; Type USNM 39735; <italic>fuliginosa</italic> Casey; our lectotype designation label, present designation (NMNH). Paralectotype (male):USA, Pennsylvania, Phila Neck, 1–14; <italic>fuliginosa</italic>-2, Paratype USNM 39735 (NMNH).</comment></tp:nomenclature-citation><tp:nomenclature-citation><tp:taxon-name>Tetralaucopora fuliginosa</tp:taxon-name><comment> (Casey); <xref ref-type="bibr" rid="B67">Moore and Legner 1975</xref>: 493</comment></tp:nomenclature-citation><tp:nomenclature-citation><tp:taxon-name>Parocyusa fuliginosa</tp:taxon-name><comment> (Casey); Ashe in Newton et al. 2000: 362</comment></tp:nomenclature-citation></tp:nomenclature-citation-list></tp:nomenclature><tp:treatment-sec sec-type="Material examined"><title>Material examined.</title><p>CANADA: ON: <italic>Algoma Distr</italic>., Michipicoten River, south of Wawa, 5.ix.1980, leg. R. Baranowski, 1 (MZLU).</p><fig id="F9" position="float" orientation="portrait"><label>Figures 19–24.</label><caption><p>Dorsal habitus of: <bold>19</bold> <italic><tp:taxon-name>Brachyusa helenae</tp:taxon-name></italic> (Casey) <bold>20</bold> <italic><tp:taxon-name>Gnypeta helenae</tp:taxon-name></italic> Casey <bold>21</bold> <italic><tp:taxon-name>Gnypeta nigrella</tp:taxon-name></italic> (LeConte) <bold>22</bold> <italic><tp:taxon-name>Myllaena cuneata</tp:taxon-name></italic> Notman <bold>23</bold> <italic><tp:taxon-name>Myllaena potawatomi</tp:taxon-name></italic> Klimaszewski <bold>24</bold> <italic><tp:taxon-name>Agaricomorpha websteri</tp:taxon-name></italic> Klimaszewski &amp; Brunke sp. n.Scale 1mm.</p></caption><graphic xmlns:xlink="http://www.w3.org/1999/xlink" xlink:href="ZooKeys-186-119-g009.jpg" position="float" orientation="portrait" xlink:type="simple"/></fig></tp:treatment-sec><tp:treatment-sec sec-type="Distribution"><title>Distribution.</title><p>Canada: ON, NL; USA: MA, NC, PA (<xref ref-type="bibr" rid="B73">Seevers 1978</xref>). Native.</p></tp:treatment-sec><tp:treatment-sec sec-type="Comments"><title>Comments.</title><p>This species was recorded from Canada for the first time by <xref ref-type="bibr" rid="B47">Klimaszewski et al. (2011)</xref> based on a specimen collected in Labrador, Newfoundland. The identification of this specimen was based on information provided in <xref ref-type="bibr" rid="B73">Seevers (1978)</xref> because the type material could not be located in the NMNH. This material was recently found and we here confirm the identity of the Newfoundland specimen as <italic><tp:taxon-name>Parocyusa fuliginosa</tp:taxon-name></italic>, newly record it from Ontario and designate a lectotype to promote nomenclatural stability. <italic><tp:taxon-name>Parocyusa fuliginosa</tp:taxon-name></italic> has been collected in much the same way as <italic><tp:taxon-name>Parocyusa americana</tp:taxon-name></italic> and we expect both species to occur broadly in eastern North America in habitats near running water.</p></tp:treatment-sec><tp:treatment-sec><!--Section generated to contain objects referenced in tp:taxon-treatment.--><fig id="F36" position="float" orientation="portrait"><label>Figures 90–102.</label><caption><p><italic><tp:taxon-name>Oxypoda rubescans</tp:taxon-name></italic> Casey <bold>90</bold> aedeagus lateral view. <italic><tp:taxon-name>Parocyusa americana</tp:taxon-name></italic> (Casey)  <bold>91</bold> spermatheca <bold>92</bold> female tergite 8 <bold>93</bold> female sternite 8. <italic><tp:taxon-name>Parocyusa fuliginosa</tp:taxon-name></italic> (Casey) <bold>94</bold> aedeagus in lateral view [specimen from type series North Carolina] <bold>95</bold> aedeagus in abparameral view [Newfoundland] <bold>96</bold> aedeagus in lateral view [Newfoundland] <bold>97</bold> male tergite 8 <bold>98</bold> male sternite 8 <bold>99</bold> spermatheca [specimen from type series North Carolina] <bold>100</bold> spermatheca [Newfoundland] <bold>101</bold> female tergite 8  <bold>102</bold> female sternite 8. Scale 0.2 mm.</p></caption><graphic xmlns:xlink="http://www.w3.org/1999/xlink" xlink:href="ZooKeys-186-119-g036.jpg" position="float" orientation="portrait" xlink:type="simple"/></fig><fig id="F8" position="float" orientation="portrait"><label>Maps 17–20.</label><caption><p>Distribution in Ontario of: <bold>17</bold> <italic><tp:taxon-name>Parocyusa americana</tp:taxon-name></italic> (Casey) <bold>18</bold> <italic><tp:taxon-name>Parocyusa fuliginosa</tp:taxon-name></italic> (Casey) <bold>19</bold> <italic><tp:taxon-name>Brachyusa helenae</tp:taxon-name></italic> (Casey) <bold>20</bold> <italic><tp:taxon-name>Gnypeta helenae</tp:taxon-name></italic> Casey.</p></caption><graphic xmlns:xlink="http://www.w3.org/1999/xlink" xlink:href="ZooKeys-186-119-g008.jpg" position="float" orientation="portrait" xlink:type="simple"/></fig></tp:treatment-sec><ref-list><ref id="B47"><mixed-citation xmlns:xlink="http://www.w3.org/1999/xlink" xlink:type="simple"><person-group><name name-style="western"><surname>Klimaszewski</surname><given-names>J</given-names></name><name name-style="western"><surname>Langor</surname><given-names>D</given-names></name><name name-style="western"><surname>Pelletier</surname><given-names>G</given-names></name><name name-style="western"><surname>Bourdon</surname><given-names>C</given-names></name><name name-style="western"><surname>Perdereau</surname><given-names>L</given-names></name></person-group> (<year>2011</year>)<source> Aleocharine beetles (Coleoptera, Staphylinidae) of the province of Newfoundland and Labrador, Canada.</source><publisher-name>Pensoft Publishers, Sofia</publisher-name>, <publisher-loc>Moscow</publisher-loc>, <lpage>313</lpage> pp.</mixed-citation></ref><ref id="B15"><mixed-citation xmlns:xlink="http://www.w3.org/1999/xlink" xlink:type="simple"><person-group><name name-style="western"><surname>Casey</surname><given-names>TL</given-names></name></person-group> (<year>1906</year>)<article-title> Observations on the staphylinid groups Aleocharinae and Xantholinini, chiefly of America.</article-title><source>Transactions of the Academy of Science of St Louis </source><volume>16</volume>: <fpage>125</fpage>-<lpage>434</lpage>.</mixed-citation></ref><ref id="B67"><mixed-citation xmlns:xlink="http://www.w3.org/1999/xlink" xlink:type="simple"><person-group><name name-style="western"><surname>Moore</surname><given-names>I</given-names></name><name name-style="western"><surname>Legner</surname><given-names>EF</given-names></name></person-group> (<year>1975</year>)<article-title> A catalogue of the Staphylinidae of America north of Mexico (Coleoptera). University of California, Division of Agricultural Science, Special Publication No.</article-title><volume>3015</volume>: <fpage>1</fpage>-<lpage>514</lpage>.</mixed-citation></ref><ref id="B73"><mixed-citation xmlns:xlink="http://www.w3.org/1999/xlink" xlink:type="simple"><person-group><name name-style="western"><surname>Seevers</surname><given-names>CH</given-names></name></person-group> (<year>1978</year>)<source> A generic and tribal revision of the North American Aleocharinae (Coleoptera: Staphylinidae) [with additions and annotations by Lee H. Herman]. Fieldiana: Zoology 71: i-vi, 1–289.</source></mixed-citation></ref></ref-list></tp:taxon-treatment>
