# Supplementary material for: New species and distributional records of Aleocharinae (Coleoptera, Staphylinidae) from Ontario, Canada, with a checklist of recorded species
Source: Zookeys. 2012 Apr 26;(186):119–206. doi: 10.3897/zookeys.186.2947 (PMC3349194; doi:10.3897/zookeys.186.2947)
Supplement: XML Treatment for Gnypeta helenae [file zookeys.186.2947-treatment20.xml]

<!DOCTYPE tp:taxon-treatment
  PUBLIC "-//TaxonX//DTD Taxonomic Treatment Publishing DTD v0 20100105//EN" "tax-treatment-NSO.dtd">
<tp:taxon-treatment xmlns:tp="http://www.plazi.org/taxpub"><tp:treatment-meta><mixed-citation publication-type="journal"><person-group><name><surname>Brunke</surname><given-names>Adam J.</given-names></name><name><surname>Klimaszewski</surname><given-names>Jan</given-names></name><name><surname>Dorval</surname><given-names>Julie-Anne</given-names></name><name><surname>Bourdon</surname><given-names>Caroline</given-names></name><name><surname>Paiero</surname><given-names>Steven M.</given-names></name><name><surname>Marshall</surname><given-names>Stephen A.</given-names></name></person-group><article-title>New species and distributional records of Aleocharinae (Coleoptera, Staphylinidae) from Ontario, Canada, with a checklist of recorded species</article-title><source>Zookeys</source><day>26</day><month>4</month><year>2012</year><volume>2012</volume><issue>186</issue><fpage>119</fpage><lpage>206</lpage><pub-id pub-id-type="doi">10.3897/zookeys.186.2947</pub-id></mixed-citation></tp:treatment-meta><tp:nomenclature><tp:taxon-name>
                            <tp:taxon-name-part taxon-name-part-type="genus">Gnypeta</tp:taxon-name-part>
                        	
                            <tp:taxon-name-part taxon-name-part-type="species">helenae</tp:taxon-name-part>
                        <object-id xmlns:xlink="http://www.w3.org/1999/xlink" xlink:type="simple">http://species-id.net/wiki/Gnypeta_helenae</object-id>
                        </tp:taxon-name><tp:taxon-authority>Casey, 1906</tp:taxon-authority><tp:taxon-status xmlns:xlink="http://www.w3.org/1999/xlink" xlink:type="simple">New Ontario Record</tp:taxon-status><xref ref-type="fig" rid="F9">Fig. 20</xref><xref ref-type="fig" rid="F8">Map 20</xref><xref ref-type="bibr" rid="B54">genitalia in Klimaszewski et al. (2008b)</xref></tp:nomenclature><tp:treatment-sec sec-type="Material examined"><title>Material examined.</title><p>CANADA: ON:<italic>Hald.-Norfolk Reg</italic>., Cronmiller prop., ~6km W St. Williams, <named-content xmlns:xlink="http://www.w3.org/1999/xlink" content-type="dwc:verbatimCoordinates" xlink:type="simple">42°40'20"N, 80°29'29"W,</named-content> eutrophic pond edge, 17.viii.2011, A. Brunke, 1 (DEBU), same data except S.M. Paiero, 1 (DEBU).</p></tp:treatment-sec><tp:treatment-sec sec-type="Distribution"><title>Distribution.</title><p>Canada: BC, AB, ON; USA: AZ, MT, NM, OR (<xref ref-type="bibr" rid="B67">Moore and Legner 1975</xref>; Klimaszewski et al. 2008). Native.</p></tp:treatment-sec><tp:treatment-sec sec-type="Comments"><title>Comments.</title><p>This is the first record of this species from eastern North America. <italic><tp:taxon-name>Gnypeta helenae</tp:taxon-name></italic> is indistinguishable externally from <italic><tp:taxon-name>Gnypeta canadensis</tp:taxon-name></italic> Klimaszewski, which was described based on characters of the male and female genitalia (<xref ref-type="bibr" rid="B54">Klimaszewski et al. 2008b</xref>). The authors noted that a wide geographic range of specimens was not available for examination and further study may necessitate re-examination of these species concepts. Study of recent material of both species from the same locality in Haldimand-Norfolk Region, Ontario, Canada confirmed that <italic><tp:taxon-name>Gnypeta helenae</tp:taxon-name></italic> and <italic><tp:taxon-name>Gnypeta canadensis</tp:taxon-name></italic> are indeed separate but cryptic species. Specimens of <italic><tp:taxon-name>Gnypeta helenae</tp:taxon-name></italic> with label data have been collected on the banks of rivers and lakes and from a eutrophic pond edge (Ontario specimen), while those of <italic><tp:taxon-name>Gnypeta canadensis</tp:taxon-name></italic> were collected in forested wetland habitats and some of these were hand collected from moss on deadwood (Ontario material). Further collecting in wet microhabitats may reveal ecological differences in these two species.</p></tp:treatment-sec><tp:treatment-sec><!--Section generated to contain objects referenced in tp:taxon-treatment.--><fig id="F9" position="float" orientation="portrait"><label>Figures 19–24.</label><caption><p>Dorsal habitus of: <bold>19</bold> <italic><tp:taxon-name>Brachyusa helenae</tp:taxon-name></italic> (Casey) <bold>20</bold> <italic><tp:taxon-name>Gnypeta helenae</tp:taxon-name></italic> Casey <bold>21</bold> <italic><tp:taxon-name>Gnypeta nigrella</tp:taxon-name></italic> (LeConte) <bold>22</bold> <italic><tp:taxon-name>Myllaena cuneata</tp:taxon-name></italic> Notman <bold>23</bold> <italic><tp:taxon-name>Myllaena potawatomi</tp:taxon-name></italic> Klimaszewski <bold>24</bold> <italic><tp:taxon-name>Agaricomorpha websteri</tp:taxon-name></italic> Klimaszewski &amp; Brunke sp. n.Scale 1mm.</p></caption><graphic xmlns:xlink="http://www.w3.org/1999/xlink" xlink:href="ZooKeys-186-119-g009.jpg" position="float" orientation="portrait" xlink:type="simple"/></fig><fig id="F8" position="float" orientation="portrait"><label>Maps 17–20.</label><caption><p>Distribution in Ontario of: <bold>17</bold> <italic><tp:taxon-name>Parocyusa americana</tp:taxon-name></italic> (Casey) <bold>18</bold> <italic><tp:taxon-name>Parocyusa fuliginosa</tp:taxon-name></italic> (Casey) <bold>19</bold> <italic><tp:taxon-name>Brachyusa helenae</tp:taxon-name></italic> (Casey) <bold>20</bold> <italic><tp:taxon-name>Gnypeta helenae</tp:taxon-name></italic> Casey.</p></caption><graphic xmlns:xlink="http://www.w3.org/1999/xlink" xlink:href="ZooKeys-186-119-g008.jpg" position="float" orientation="portrait" xlink:type="simple"/></fig></tp:treatment-sec><ref-list><ref id="B54"><mixed-citation xmlns:xlink="http://www.w3.org/1999/xlink" xlink:type="simple"><person-group><name name-style="western"><surname>Klimaszewski</surname><given-names>J</given-names></name><name name-style="western"><surname>Savard</surname><given-names>K</given-names></name><name name-style="western"><surname>Pelletier</surname><given-names>G</given-names></name><name name-style="western"><surname>Webster</surname><given-names>RP</given-names></name></person-group> (<year>2008b</year>)<article-title> Species review of the genus <italic>Gnypeta</italic> Thomson from Canada, Alaska and Greenland (Coleoptera, Staphylinidae, Aleocharinae): systematics, bionomics and Distribution.</article-title><source>ZooKeys </source><volume>2</volume>: <fpage>11</fpage>-<lpage>84</lpage>. doi: <ext-link ext-link-type="uri" xlink:href="http://dx.doi.org/10.3897/zookeys.2.4" xlink:type="simple">10.3897/zookeys.2.4</ext-link></mixed-citation></ref><ref id="B67"><mixed-citation xmlns:xlink="http://www.w3.org/1999/xlink" xlink:type="simple"><person-group><name name-style="western"><surname>Moore</surname><given-names>I</given-names></name><name name-style="western"><surname>Legner</surname><given-names>EF</given-names></name></person-group> (<year>1975</year>)<article-title> A catalogue of the Staphylinidae of America north of Mexico (Coleoptera). University of California, Division of Agricultural Science, Special Publication No.</article-title><volume>3015</volume>: <fpage>1</fpage>-<lpage>514</lpage>.</mixed-citation></ref></ref-list></tp:taxon-treatment>
