# Supplementary material for: New species and distributional records of Aleocharinae (Coleoptera, Staphylinidae) from Ontario, Canada, with a checklist of recorded species
Source: Zookeys. 2012 Apr 26;(186):119–206. doi: 10.3897/zookeys.186.2947 (PMC3349194; doi:10.3897/zookeys.186.2947)
Supplement: XML Treatment for Myllaena cuneata [file zookeys.186.2947-treatment22.xml]

<!DOCTYPE tp:taxon-treatment
  PUBLIC "-//TaxonX//DTD Taxonomic Treatment Publishing DTD v0 20100105//EN" "tax-treatment-NSO.dtd">
<tp:taxon-treatment xmlns:tp="http://www.plazi.org/taxpub"><tp:treatment-meta><mixed-citation publication-type="journal"><person-group><name><surname>Brunke</surname><given-names>Adam J.</given-names></name><name><surname>Klimaszewski</surname><given-names>Jan</given-names></name><name><surname>Dorval</surname><given-names>Julie-Anne</given-names></name><name><surname>Bourdon</surname><given-names>Caroline</given-names></name><name><surname>Paiero</surname><given-names>Steven M.</given-names></name><name><surname>Marshall</surname><given-names>Stephen A.</given-names></name></person-group><article-title>New species and distributional records of Aleocharinae (Coleoptera, Staphylinidae) from Ontario, Canada, with a checklist of recorded species</article-title><source>Zookeys</source><day>26</day><month>4</month><year>2012</year><volume>2012</volume><issue>186</issue><fpage>119</fpage><lpage>206</lpage><pub-id pub-id-type="doi">10.3897/zookeys.186.2947</pub-id></mixed-citation></tp:treatment-meta><tp:nomenclature><tp:taxon-name>
                            <tp:taxon-name-part taxon-name-part-type="genus">Myllaena</tp:taxon-name-part>
                        	
                            <tp:taxon-name-part taxon-name-part-type="species">cuneata</tp:taxon-name-part>
                        <object-id xmlns:xlink="http://www.w3.org/1999/xlink" xlink:type="simple">http://species-id.net/wiki/Myllaena_cuneata</object-id>
                        </tp:taxon-name><tp:taxon-authority>Notman, 1920</tp:taxon-authority><tp:taxon-status xmlns:xlink="http://www.w3.org/1999/xlink" xlink:type="simple">New Ontario Record</tp:taxon-status><xref ref-type="fig" rid="F9">Fig. 22</xref><xref ref-type="fig" rid="F10">Map 22</xref><xref ref-type="bibr" rid="B32">genitalia in Klimaszewski (1982b)</xref></tp:nomenclature><tp:treatment-sec sec-type="Material examined"><title>Material examined.</title><p>CANADA: ON:<italic>Hald.-Norfolk Reg</italic>., Cronmiller Prop., ~6km W St. Williams, <named-content xmlns:xlink="http://www.w3.org/1999/xlink" content-type="dwc:verbatimCoordinates" xlink:type="simple">42°40'21"N, 80°29'26"W,</named-content> forest, at lights, 20.vii.2011, Brunke &amp; Paiero, 1 (DEBU), Cronmiller Prop., ~6km W St. Williams, <named-content xmlns:xlink="http://www.w3.org/1999/xlink" content-type="dwc:verbatimCoordinates" xlink:type="simple">42°40'21"N, 80°29'26"W,</named-content> forest, Berlese leaf and log litter, 20.ix.2011, A. Brunke, 1 (DEBU).</p></tp:treatment-sec><tp:treatment-sec sec-type="Distribution"><title>Distribution.</title><p>Canada: ON, NS; USA: AR, FL, GA, IL, LA, MA, MD, NH, OK, TN, VA (<xref ref-type="bibr" rid="B32">Klimaszewski 1982b</xref>; <xref ref-type="bibr" rid="B40">Klimaszewski and Génier 1986</xref>; <xref ref-type="bibr" rid="B37">Klimaszewski and Frank 1992b</xref>; <xref ref-type="bibr" rid="B63">Majka and Klimaszewski 2010</xref>). Native.</p></tp:treatment-sec><tp:treatment-sec><!--Section generated to contain objects referenced in tp:taxon-treatment.--><fig id="F9" position="float" orientation="portrait"><label>Figures 19–24.</label><caption><p>Dorsal habitus of: <bold>19</bold> <italic><tp:taxon-name>Brachyusa helenae</tp:taxon-name></italic> (Casey) <bold>20</bold> <italic><tp:taxon-name>Gnypeta helenae</tp:taxon-name></italic> Casey <bold>21</bold> <italic><tp:taxon-name>Gnypeta nigrella</tp:taxon-name></italic> (LeConte) <bold>22</bold> <italic><tp:taxon-name>Myllaena cuneata</tp:taxon-name></italic> Notman <bold>23</bold> <italic><tp:taxon-name>Myllaena potawatomi</tp:taxon-name></italic> Klimaszewski <bold>24</bold> <italic><tp:taxon-name>Agaricomorpha websteri</tp:taxon-name></italic> Klimaszewski &amp; Brunke sp. n.Scale 1mm.</p></caption><graphic xmlns:xlink="http://www.w3.org/1999/xlink" xlink:href="ZooKeys-186-119-g009.jpg" position="float" orientation="portrait" xlink:type="simple"/></fig><fig id="F10" position="float" orientation="portrait"><label>Maps 21–24.</label><caption><p>Distribution in Ontario of: <bold>21</bold> <italic><tp:taxon-name>Gnypeta nigrella</tp:taxon-name></italic> (LeConte) <bold>22</bold> <italic><tp:taxon-name>Myllaena cuneata</tp:taxon-name></italic> Notman <bold>23</bold> <italic><tp:taxon-name>Myllaena potawatomi</tp:taxon-name></italic> Klimaszewski. World distribution of: <bold>24</bold> <italic><tp:taxon-name>Agaricomorpha websteri</tp:taxon-name></italic> Klimaszewski &amp; Brunke sp. n.</p></caption><graphic xmlns:xlink="http://www.w3.org/1999/xlink" xlink:href="ZooKeys-186-119-g010.jpg" position="float" orientation="portrait" xlink:type="simple"/></fig></tp:treatment-sec><ref-list><ref id="B32"><mixed-citation xmlns:xlink="http://www.w3.org/1999/xlink" xlink:type="simple"><person-group><name name-style="western"><surname>Klimaszewski</surname><given-names>J</given-names></name></person-group> (<year>1982b</year>)<article-title> Studies of Myllaenini (Coleoptera: Staphylinidae, Aleocharinae). 1. Systematics, phylogeny, and zoogeography of Nearctic <italic>Myllaena</italic> Erichson.</article-title><source>The Canadian Entomologist </source><volume>114</volume>: <fpage>181</fpage>-<lpage>242</lpage>. doi: <ext-link ext-link-type="uri" xlink:href="http://dx.doi.org/10.4039/Ent114181-3" xlink:type="simple">10.4039/Ent114181-3</ext-link></mixed-citation></ref><ref id="B40"><mixed-citation xmlns:xlink="http://www.w3.org/1999/xlink" xlink:type="simple"><person-group><name name-style="western"><surname>Klimaszewski</surname><given-names>J</given-names></name><name name-style="western"><surname>Génier</surname><given-names>F</given-names></name></person-group> (<year>1986</year>)<article-title> New distribution and collection data for Nearctic <italic>Myllaena</italic> Erichson: Studies of Myllaenini (Coleoptera: Staphylinidae: Aleocharinae), Supplement 1.</article-title><source>The Coleopterists Bulletin </source><volume>40</volume>: <fpage>33</fpage>-<lpage>36</lpage>.</mixed-citation></ref><ref id="B37"><mixed-citation xmlns:xlink="http://www.w3.org/1999/xlink" xlink:type="simple"><person-group><name name-style="western"><surname>Klimaszewski</surname><given-names>J</given-names></name><name name-style="western"><surname>Frank</surname><given-names>JH</given-names></name></person-group> (<year>1992b</year>)<article-title> New distributional data for Nearctic <italic>Myllaena</italic> Erichson (Coleoptera: Staphylinidae). Supplement 2.</article-title><source>The Coleopterists Bulletin </source><volume>46</volume>: <fpage>397</fpage>-<lpage>402</lpage>.</mixed-citation></ref><ref id="B63"><mixed-citation xmlns:xlink="http://www.w3.org/1999/xlink" xlink:type="simple"><person-group><name name-style="western"><surname>Majka</surname><given-names>CG</given-names></name><name name-style="western"><surname>Klimaszewski</surname><given-names>J</given-names></name></person-group> (<year>2010</year>)<article-title> Contributions to the knowledge of the Aleocharinae (Coleoptera, Staphylinidae) in the Maritime Provinces of Canada.</article-title><source>ZooKeys </source><volume>46</volume>: <fpage>15</fpage>-<lpage>39</lpage>. doi: <ext-link ext-link-type="uri" xlink:href="http://dx.doi.org/10.3897/zookeys.46.413" xlink:type="simple">10.3897/zookeys.46.413</ext-link></mixed-citation></ref></ref-list></tp:taxon-treatment>
