# Supplementary material for: New species and distributional records of Aleocharinae (Coleoptera, Staphylinidae) from Ontario, Canada, with a checklist of recorded species
Source: Zookeys. 2012 Apr 26;(186):119–206. doi: 10.3897/zookeys.186.2947 (PMC3349194; doi:10.3897/zookeys.186.2947)
Supplement: XML Treatment for Agaricomorpha websteri [file zookeys.186.2947-treatment24.xml]

<!DOCTYPE tp:taxon-treatment
  PUBLIC "-//TaxonX//DTD Taxonomic Treatment Publishing DTD v0 20100105//EN" "tax-treatment-NSO.dtd">
<tp:taxon-treatment xmlns:tp="http://www.plazi.org/taxpub"><tp:treatment-meta><mixed-citation publication-type="journal"><person-group><name><surname>Brunke</surname><given-names>Adam J.</given-names></name><name><surname>Klimaszewski</surname><given-names>Jan</given-names></name><name><surname>Dorval</surname><given-names>Julie-Anne</given-names></name><name><surname>Bourdon</surname><given-names>Caroline</given-names></name><name><surname>Paiero</surname><given-names>Steven M.</given-names></name><name><surname>Marshall</surname><given-names>Stephen A.</given-names></name></person-group><article-title>New species and distributional records of Aleocharinae (Coleoptera, Staphylinidae) from Ontario, Canada, with a checklist of recorded species</article-title><source>Zookeys</source><day>26</day><month>4</month><year>2012</year><volume>2012</volume><issue>186</issue><fpage>119</fpage><lpage>206</lpage><pub-id pub-id-type="doi">10.3897/zookeys.186.2947</pub-id></mixed-citation></tp:treatment-meta><tp:nomenclature><tp:taxon-name>
                            <tp:taxon-name-part taxon-name-part-type="genus">Agaricomorpha</tp:taxon-name-part>
                        	
                            <tp:taxon-name-part taxon-name-part-type="species">websteri</tp:taxon-name-part>
                        <object-id xmlns:xlink="http://www.w3.org/1999/xlink" xlink:type="simple">urn:lsid:zoobank.org:act:684EAFCD-F04D-4237-A3EA-140839A5C588</object-id>
                        <object-id xmlns:xlink="http://www.w3.org/1999/xlink" xlink:type="simple">http://species-id.net/wiki/Agaricomorpha_websteri</object-id>
                        </tp:taxon-name><tp:taxon-authority>Klimaszewski &amp; Brunke, sp. n.</tp:taxon-authority><xref ref-type="fig" rid="F9">Figs 24</xref><xref ref-type="fig" rid="F37">103–105</xref><xref ref-type="fig" rid="F10">Map 24</xref></tp:nomenclature><tp:treatment-sec sec-type="Type locality"><title>Type locality.</title><p>Canada, New Brunswick, Queens Co., Cranberry Lake P.N.A., red oak forest, <named-content xmlns:xlink="http://www.w3.org/1999/xlink" content-type="dwc:verbatimCoordinates" xlink:type="simple">46.1125°N, 65.6075°W</named-content>.<!--PageBreak--></p></tp:treatment-sec><tp:treatment-sec sec-type="Type material"><title>Type material.</title><p>Holotype(male): CANADA: NB:<italic>Queens Co</italic>., Cranberry Lake P.N.A., <named-content xmlns:xlink="http://www.w3.org/1999/xlink" content-type="dwc:verbatimCoordinates" xlink:type="simple">46.1125°N, 65.6075°W</named-content>, 25.vi-1.vii.2009, Red oak forest, Lindgren funnel trap, R. Webster &amp; M-A. Giguère (LFC).</p><p>Paratypes (5 males, 2 females, 6 sex unknown): CANADA: NB: <italic>Carleton Co</italic>., near Belleville, 1.3 km E ict. Rt. 540 &amp; Plymouth Rd., <named-content xmlns:xlink="http://www.w3.org/1999/xlink" content-type="dwc:verbatimCoordinates" xlink:type="simple">46.1867°N, 67.6817°W</named-content>, 7-v-2008, R. Webster coll., 1 male (RWC); NS: Cape Breton H.N.P., Lone Shieling, vii.1983, Malaise trap, R. Vockeroth, PG729861, 2 sex? (CNC); ON: <italic>Haliburton Co</italic>.<bold>,</bold> 10km SE Dorset, 45.16–78.84, vernal pool litter, previously wet, 25-ix-2009, S. Kullik, 1 male (DEBU); <italic>Northumberland Co</italic>., Peter's Woods PNR, back woods, <named-content xmlns:xlink="http://www.w3.org/1999/xlink" content-type="dwc:verbatimCoordinates" xlink:type="simple">44°7'28"N, 78°2'14"W,</named-content> forest, malaise pans, 19-v to 1-vi-2011, Brunke &amp; Paiero, debu01146638, <!--PageBreak-->1 female (DEBU); QC: <italic>Communaute-Urbainé-de-l'Outaouais</italic>,Gatineau Pk., near Hull, 28.iv.1974, A. Davies, 1 sex? (CNC); <italic>L'Aminate</italic>, Ste-Praxède, 6–13.vii.1999, Lindgren trap # 3, 99–3-0461, 2 sex? (LFC), Saint-Jacques-de-Leeds, <named-content xmlns:xlink="http://www.w3.org/1999/xlink" content-type="dwc:verbatimCoordinates" xlink:type="simple">46°16'N, 71°23'W</named-content>, 7.vii-9.vii.1993, Plan Vert ‘93, Lindgren trap # 1, Dispositif B, Ėrabliėre [=sugar bush], ‘1993–3-0381', Hébert &amp; Jobin, 1 female (LFC); <italic>Rousillon</italic>,Ste-Catherine, Port., 29.vi.1961, 5.viii, 9.viii, 26.viii.1961, J-C. Aubé, 3 males, 1 sex? (CNC).</p></tp:treatment-sec><tp:treatment-sec sec-type="Description"><title>Description.</title><p>Body small, compact and oval in outline;length 1.6–1.8 mm; body dark brown with legs, maxillary palpi and 2–3 basal antennomeres yellowish-brown, or body<!--PageBreak--> dark brown with pronotum and elytra slightly paler, and appendages and basal part of abdomen yellowish-brown (<xref ref-type="fig" rid="F9">Fig. 24</xref>); forebody with strong meshed microsculpture, punctation coarse, sparse and flatly impressed, pubescence sparse and approximately evenly distributed on forebody; head transverse and produced anteriad, eyes large and longer than postocular area, pubescence directed posteriad and obliquely mediad; ligula narrowly elongate and divided almost to base; antennae slightly incrassate, basal 3 antennomeres elongate, 4 subquadrate, 5–10 increasingly broadening apically, 11 oval and elongate; maxillary palpi with 4 articles, penultimate article expanded apically, and apical article acicular; pronotum strongly transverse, base strongly sinuate, converging apicad, disc with pubescence directed posteriad except for some setae at base directed laterad; elytra at suture distinctly longer than pronotum, pubescence directed straight posteriad; abdomen gradually but weakly tapering apicad, tergites II and III impressed basally, and with elevated punctures.</p><p>Male. Tergite VIII transverse, shallowly emarginate medially at the apical margin and with short medio-apical carinate protuberance (<xref ref-type="fig" rid="F37">Fig. 104</xref>); sternite VIII broadly rounded apically (<xref ref-type="fig" rid="F37">Fig. 105</xref>); median lobe of aedeagus in lateral view with large bulbus and U-shaped, narrow tubus with broad and angular swelling subapically; flagellum long, thin, everted and about 3 times as long as tubus (difficult to see in <xref ref-type="fig" rid="F37">Fig. 103</xref>).</p><p>Female. Tergite VIII strongly transverse and similar to that of male but lacking median carina; sternite VIII transverse and arcuate apically; spermatheca with spherical capsule and inconspicuous short stem, in general similar to those of <italic><tp:taxon-name>Gyrophaena</tp:taxon-name></italic> and <italic><tp:taxon-name>Eumicrota</tp:taxon-name></italic>.</p></tp:treatment-sec><tp:treatment-sec sec-type="Distribution"><title>Distribution.</title><p>Known from Ontario, Quebec, New Brunswick and Nova Scotia. <italic><tp:taxon-name>Agaricomorpha websteri</tp:taxon-name></italic> is probably broadly distributed in northeastern North America, south of the boreal forest zone.</p></tp:treatment-sec><tp:treatment-sec sec-type="Bionomics"><title>Bionomics.</title><p>Little is known about the natural history of this species but all specimens were collected in deciduous forests, mostly by passive, above-ground traps indicating high flight capability. Other species of the genus are found on woody and leathery polypore fungi (Ashe in Newton et al. 2000), which commonly grow on dead or dying standing trees. Interestingly, several individuals were captured by Lindgren funnel traps, which typically attract species associated with this type of coarse woody debris.</p></tp:treatment-sec><tp:treatment-sec sec-type="Etymology"><title>Etymology.</title><p>This species is dedicated to our colleague Reginald P. Webster of Charters Settlement, New Brunswick, who collected the holotype and whose material has contributed much to the knowledge of Canadian biodiversity.</p></tp:treatment-sec><tp:treatment-sec sec-type="Comments"><title>Comments.</title><p><italic><tp:taxon-name>Agaricomorpha websteri</tp:taxon-name></italic> is the only known species of the genus in eastern North America. This genus was erected by <xref ref-type="bibr" rid="B1">Ashe (1984)</xref> to accommodate <italic><tp:taxon-name>Agaricomorpha apacheana</tp:taxon-name></italic> (Seevers), which occurs in the southwestern United States and is not related to species of the Palaearctic genus <italic><tp:taxon-name>Agaricochara</tp:taxon-name></italic> Kraatz where it was originally described (<xref ref-type="bibr" rid="B1">Ashe 1984</xref>). The genus <italic><tp:taxon-name>Agaricomorpha</tp:taxon-name></italic> is distinctive among the North American <tp:taxon-name>Gyrophaenina</tp:taxon-name> for its divided ligula (Ashe in Newton et al. 2000) and strongly transverse pronotum with a distinctly sinuate base. <xref ref-type="bibr" rid="B1">Ashe (1984)</xref> listed <italic><tp:taxon-name>Agaricomorpha</tp:taxon-name></italic> ‘undescr. sp. 3’ as occurring in ‘Canada’ and <italic><tp:taxon-name>Agaricomorpha websteri</tp:taxon-name></italic> likely represents this taxon.</p></tp:treatment-sec><tp:treatment-sec><!--Section generated to contain objects referenced in tp:taxon-treatment.--><fig id="F9" position="float" orientation="portrait"><label>Figures 19–24.</label><caption><p>Dorsal habitus of: <bold>19</bold> <italic><tp:taxon-name>Brachyusa helenae</tp:taxon-name></italic> (Casey) <bold>20</bold> <italic><tp:taxon-name>Gnypeta helenae</tp:taxon-name></italic> Casey <bold>21</bold> <italic><tp:taxon-name>Gnypeta nigrella</tp:taxon-name></italic> (LeConte) <bold>22</bold> <italic><tp:taxon-name>Myllaena cuneata</tp:taxon-name></italic> Notman <bold>23</bold> <italic><tp:taxon-name>Myllaena potawatomi</tp:taxon-name></italic> Klimaszewski <bold>24</bold> <italic><tp:taxon-name>Agaricomorpha websteri</tp:taxon-name></italic> Klimaszewski &amp; Brunke sp. n.Scale 1mm.</p></caption><graphic xmlns:xlink="http://www.w3.org/1999/xlink" xlink:href="ZooKeys-186-119-g009.jpg" position="float" orientation="portrait" xlink:type="simple"/></fig><fig id="F37" position="float" orientation="portrait"><label>Figures 103–115.</label><caption><p><italic><tp:taxon-name>Agaricomorpha websteri</tp:taxon-name></italic> Klimaszewski &amp; Brunke sp. n.: <bold>103</bold> aedeagus lateral view <bold>104</bold> male tergite 8 <bold>105</bold> male sternite 8. <italic><tp:taxon-name>Gyrophaena caseyi</tp:taxon-name></italic> Seevers: <bold>106</bold> aedeagus lateral view <bold>107</bold> male tergite 8 <bold>108</bold> male sternite 8. <italic><tp:taxon-name>Thecturota pusio</tp:taxon-name></italic> (Casey) <bold>109</bold> aedeagus lateral view <bold>110</bold> aedeagus abparameral view <bold>111</bold> male tergite 8 <bold>112</bold> male sternite 8 <bold>113</bold> spermatheca <bold>114</bold> female tergite 8 <bold>115</bold> female sternite 8. Scale 0.2 mm.</p></caption><graphic xmlns:xlink="http://www.w3.org/1999/xlink" xlink:href="ZooKeys-186-119-g037.jpg" position="float" orientation="portrait" xlink:type="simple"/></fig><fig id="F10" position="float" orientation="portrait"><label>Maps 21–24.</label><caption><p>Distribution in Ontario of: <bold>21</bold> <italic><tp:taxon-name>Gnypeta nigrella</tp:taxon-name></italic> (LeConte) <bold>22</bold> <italic><tp:taxon-name>Myllaena cuneata</tp:taxon-name></italic> Notman <bold>23</bold> <italic><tp:taxon-name>Myllaena potawatomi</tp:taxon-name></italic> Klimaszewski. World distribution of: <bold>24</bold> <italic><tp:taxon-name>Agaricomorpha websteri</tp:taxon-name></italic> Klimaszewski &amp; Brunke sp. n.</p></caption><graphic xmlns:xlink="http://www.w3.org/1999/xlink" xlink:href="ZooKeys-186-119-g010.jpg" position="float" orientation="portrait" xlink:type="simple"/></fig></tp:treatment-sec><ref-list><ref id="B1"><mixed-citation xmlns:xlink="http://www.w3.org/1999/xlink" xlink:type="simple"><person-group><name name-style="western"><surname>Ashe</surname><given-names>JS</given-names></name></person-group> (<year>1984</year>)<article-title> Generic revision of the subtribe Gyrophaenina (Coleoptera: Staphylinidae: Aleocharinae) with review of the described subgenera and major features of evolution.</article-title><source>Quaestiones Entomologicae </source><volume>20</volume>: <fpage>129</fpage>-<lpage>349</lpage>.</mixed-citation></ref></ref-list></tp:taxon-treatment>
