# Supplementary material for: New species and distributional records of Aleocharinae (Coleoptera, Staphylinidae) from Ontario, Canada, with a checklist of recorded species
Source: Zookeys. 2012 Apr 26;(186):119–206. doi: 10.3897/zookeys.186.2947 (PMC3349194; doi:10.3897/zookeys.186.2947)
Supplement: XML Treatment for Euvira micmac [file zookeys.186.2947-treatment27.xml]

<!DOCTYPE tp:taxon-treatment
  PUBLIC "-//TaxonX//DTD Taxonomic Treatment Publishing DTD v0 20100105//EN" "tax-treatment-NSO.dtd">
<tp:taxon-treatment xmlns:tp="http://www.plazi.org/taxpub"><tp:treatment-meta><mixed-citation publication-type="journal"><person-group><name><surname>Brunke</surname><given-names>Adam J.</given-names></name><name><surname>Klimaszewski</surname><given-names>Jan</given-names></name><name><surname>Dorval</surname><given-names>Julie-Anne</given-names></name><name><surname>Bourdon</surname><given-names>Caroline</given-names></name><name><surname>Paiero</surname><given-names>Steven M.</given-names></name><name><surname>Marshall</surname><given-names>Stephen A.</given-names></name></person-group><article-title>New species and distributional records of Aleocharinae (Coleoptera, Staphylinidae) from Ontario, Canada, with a checklist of recorded species</article-title><source>Zookeys</source><day>26</day><month>4</month><year>2012</year><volume>2012</volume><issue>186</issue><fpage>119</fpage><lpage>206</lpage><pub-id pub-id-type="doi">10.3897/zookeys.186.2947</pub-id></mixed-citation></tp:treatment-meta><tp:nomenclature><tp:taxon-name>
                            <tp:taxon-name-part taxon-name-part-type="genus">Euvira</tp:taxon-name-part>
                        	
                            <tp:taxon-name-part taxon-name-part-type="species">micmac</tp:taxon-name-part>
                        <object-id xmlns:xlink="http://www.w3.org/1999/xlink" xlink:type="simple">http://species-id.net/wiki/Euvira_micmac</object-id>
                        </tp:taxon-name><tp:taxon-authority>Klimaszewski &amp; Majka, 2007</tp:taxon-authority><tp:taxon-status xmlns:xlink="http://www.w3.org/1999/xlink" xlink:type="simple">New Ontario Record</tp:taxon-status><xref ref-type="fig" rid="F12">Fig. 27</xref><xref ref-type="fig" rid="F11">Map 27</xref><xref ref-type="bibr" rid="B44">genitalia in Klimaszewski and Majka (2007a)</xref></tp:nomenclature><tp:treatment-sec sec-type="Material examined"><title>Material examined.</title><p>CANADA: ON:<italic>Hald.-Norfolk Reg</italic>.,Cronmiller Prop., ~6km W St. Williams, <named-content xmlns:xlink="http://www.w3.org/1999/xlink" content-type="dwc:verbatimCoordinates" xlink:type="simple">42°40'20"N, 80°29'29"W,</named-content> ridge forest, malaise pans, 20.ix to 12.x.2011, Brunke &amp; Paiero, 1 (DEBU);<italic>Northumberland Co</italic>., Barr Property, ~ 7km NE Centreton, <named-content xmlns:xlink="http://www.w3.org/1999/xlink" content-type="dwc:verbatimCoordinates" xlink:type="simple">44°7'44"N, 77°59'0"W,</named-content> forest, sappy <italic>Populus</italic> wood, 12.vii.2011, A. Brunke, 1 (DEBU), Barr Property, ~ 7km NE Centreton, <named-content xmlns:xlink="http://www.w3.org/1999/xlink" content-type="dwc:verbatimCoordinates" xlink:type="simple">44°7'48"N, 77°59'3"W,</named-content> old field, malaise pans, 1 to 16.vi.2011, Brunke &amp; Paiero, 1 (DEBU), Peter’s Woods PNR, <named-content xmlns:xlink="http://www.w3.org/1999/xlink" content-type="dwc:verbatimCoordinates" xlink:type="simple">44°7'27"N, 78°2'21"W,</named-content><!--PageBreak--> forest, Berlese streamside litter, 19.v.2011, A. Brunke, 1 (DEBU); <italic>Simcoe Co</italic>., Midhurst, forest nr. Neretva St., <named-content xmlns:xlink="http://www.w3.org/1999/xlink" content-type="dwc:verbatimCoordinates" xlink:type="simple">44°26'22"N, 79°42'40"W,</named-content> leaf litter, 10.x.2010, A. Brunke, 2 (DEBU).</p></tp:treatment-sec><tp:treatment-sec sec-type="Distribution"><title>Distribution.</title><p>Canada: ON, NB, NS; USA: OH, MI (<xref ref-type="bibr" rid="B44">Klimaszewski and Majka 2007a</xref>; <xref ref-type="bibr" rid="B77">Webster et al. 2009</xref>). Native.</p></tp:treatment-sec><tp:treatment-sec sec-type="Comments"><title>Comments.</title><p>This species has previously been associated with Red Oak (<italic><tp:taxon-name>Quercus rubra</tp:taxon-name></italic> L.) and some specimens have been collected inside spherical Red Oak galls (<xref ref-type="bibr" rid="B44">Klimaszewski and Majka 2007a</xref>). All Ontario specimens were collected in forests containing red oak or in open habitat with several small, Red Oaks. Red Oaks at the Barr property in Northumberland County possessed spherical galls but these were noticed late in the season and did not contain rove beetles when checked. <italic><tp:taxon-name>Euvira micmac</tp:taxon-name></italic> has also been collected from litter near water and from under sappy <italic><tp:taxon-name>Populus</tp:taxon-name></italic> bark (<xref ref-type="bibr" rid="B77">Webster et al. 2009</xref>, <!--PageBreak-->this study), and the association with red oak may be indirect, possibly involving a fungal food source that prefers oak tissue or the microclimate provided by oak galls.</p></tp:treatment-sec><tp:treatment-sec><!--Section generated to contain objects referenced in tp:taxon-treatment.--><fig id="F12" position="float" orientation="portrait"><label>Figures 25–30.</label><caption><p>Dorsal habitus of: <bold>25</bold> <italic><tp:taxon-name>Eumicrota corruscula</tp:taxon-name></italic> (Erichson) <bold>26</bold> <italic><tp:taxon-name>Eumicrota socia</tp:taxon-name></italic> (Erichson)  <bold>27</bold> <italic><tp:taxon-name>Euvira micmac</tp:taxon-name></italic> Klimaszewski &amp; Majka <bold>28</bold> <italic><tp:taxon-name>Gyrophaena affinis</tp:taxon-name></italic> Mannerheim <bold>29</bold> <italic><tp:taxon-name>Gyrophaena antennalis</tp:taxon-name></italic> Casey <bold>30</bold> <italic><tp:taxon-name>Gyrophaena brevicollis</tp:taxon-name></italic> Seevers. Scale 1mm.</p></caption><graphic xmlns:xlink="http://www.w3.org/1999/xlink" xlink:href="ZooKeys-186-119-g012.jpg" position="float" orientation="portrait" xlink:type="simple"/></fig><fig id="F11" position="float" orientation="portrait"><label>Maps 25–28.</label><caption><p>Distribution in Ontario of: <bold>25</bold> <italic><tp:taxon-name>Eumicrota corruscula</tp:taxon-name></italic> (Erichson) <bold>26</bold> <italic><tp:taxon-name>Eumicrota socia</tp:taxon-name></italic> (Erichson) <bold>27</bold> <italic><tp:taxon-name>Euvira micmac</tp:taxon-name></italic> Klimaszewski &amp; Majka <bold>28</bold> <italic><tp:taxon-name>Gyrophaena affinis</tp:taxon-name></italic> Mannerheim.</p></caption><graphic xmlns:xlink="http://www.w3.org/1999/xlink" xlink:href="ZooKeys-186-119-g011.jpg" position="float" orientation="portrait" xlink:type="simple"/></fig></tp:treatment-sec><ref-list><ref id="B44"><mixed-citation xmlns:xlink="http://www.w3.org/1999/xlink" xlink:type="simple"><person-group><name name-style="western"><surname>Klimaszewski</surname><given-names>J</given-names></name><name name-style="western"><surname>Majka</surname><given-names>CG</given-names></name></person-group> (<year>2007a</year>)<article-title> <italic>Euvira micmac</italic>, a new species (Coleoptera: Staphylinidae: Aleocharinae), and first record of the genus in Canada.</article-title><source>The Canadian Entomologist  </source><volume>139</volume>: <fpage>147</fpage>-<lpage>153</lpage>. doi: <ext-link ext-link-type="uri" xlink:href="http://dx.doi.org/10.4039/n05-098" xlink:type="simple">10.4039/n05-098</ext-link></mixed-citation></ref><ref id="B77"><mixed-citation xmlns:xlink="http://www.w3.org/1999/xlink" xlink:type="simple"><person-group><name name-style="western"><surname>Webster</surname><given-names>RP</given-names></name><name name-style="western"><surname>Klimaszewski</surname><given-names>J</given-names></name><name name-style="western"><surname>Pelletier</surname><given-names>G</given-names></name><name name-style="western"><surname>Savard</surname><given-names>K</given-names></name></person-group> (<year>2009</year>)<article-title> New Staphylinidae (Coleoptera) records with new collection data from New Brunswick, Canada. I. Aleocharinae.</article-title><source>ZooKeys </source><volume>22</volume>: <fpage>171</fpage>-<lpage>248</lpage>. doi: <ext-link ext-link-type="uri" xlink:href="http://dx.doi.org/10.3897/zookeys.22.152" xlink:type="simple">10.3897/zookeys.22.152</ext-link></mixed-citation></ref></ref-list></tp:taxon-treatment>
