# Supplementary material for: New species and distributional records of Aleocharinae (Coleoptera, Staphylinidae) from Ontario, Canada, with a checklist of recorded species
Source: Zookeys. 2012 Apr 26;(186):119–206. doi: 10.3897/zookeys.186.2947 (PMC3349194; doi:10.3897/zookeys.186.2947)
Supplement: XML Treatment for Gyrophaena brevicollis [file zookeys.186.2947-treatment30.xml]

<!DOCTYPE tp:taxon-treatment
  PUBLIC "-//TaxonX//DTD Taxonomic Treatment Publishing DTD v0 20100105//EN" "tax-treatment-NSO.dtd">
<tp:taxon-treatment xmlns:tp="http://www.plazi.org/taxpub"><tp:treatment-meta><mixed-citation publication-type="journal"><person-group><name><surname>Brunke</surname><given-names>Adam J.</given-names></name><name><surname>Klimaszewski</surname><given-names>Jan</given-names></name><name><surname>Dorval</surname><given-names>Julie-Anne</given-names></name><name><surname>Bourdon</surname><given-names>Caroline</given-names></name><name><surname>Paiero</surname><given-names>Steven M.</given-names></name><name><surname>Marshall</surname><given-names>Stephen A.</given-names></name></person-group><article-title>New species and distributional records of Aleocharinae (Coleoptera, Staphylinidae) from Ontario, Canada, with a checklist of recorded species</article-title><source>Zookeys</source><day>26</day><month>4</month><year>2012</year><volume>2012</volume><issue>186</issue><fpage>119</fpage><lpage>206</lpage><pub-id pub-id-type="doi">10.3897/zookeys.186.2947</pub-id></mixed-citation></tp:treatment-meta><tp:nomenclature><tp:taxon-name>
                            <tp:taxon-name-part taxon-name-part-type="genus">Gyrophaena</tp:taxon-name-part>
                        	
                            <tp:taxon-name-part taxon-name-part-type="species">brevicollis</tp:taxon-name-part>
                        <object-id xmlns:xlink="http://www.w3.org/1999/xlink" xlink:type="simple">http://species-id.net/wiki/Gyrophaena_brevicollis</object-id>
                        </tp:taxon-name><tp:taxon-authority>Seevers, 1951</tp:taxon-authority><tp:taxon-status xmlns:xlink="http://www.w3.org/1999/xlink" xlink:type="simple">New Canadian Record</tp:taxon-status><xref ref-type="fig" rid="F12">Fig. 30</xref><xref ref-type="fig" rid="F13">Map 30</xref><xref ref-type="bibr" rid="B72">genitalia in Seevers (1951)</xref></tp:nomenclature><tp:treatment-sec sec-type="Material examined"><title>Material examined.</title><p>CANADA: ON:<italic>Hald.-Norfolk Reg</italic>., Cronmiller prop., 6km W St. Williams, <named-content xmlns:xlink="http://www.w3.org/1999/xlink" content-type="dwc:verbatimCoordinates" xlink:type="simple">42°40'21"N, 80°29'26"W,</named-content> forest, 17.viii.2011, A. Brunke, 1 (DEBU), same data except: <named-content xmlns:xlink="http://www.w3.org/1999/xlink" content-type="dwc:verbatimCoordinates" xlink:type="simple">42°40'20"N, 80°29'29"W,</named-content> forest, site 1, malaise pans, 20.ix to 12.x.2011, Brunke &amp; Paiero, 1 (DEBU); <italic>Northumberland Co</italic>., Peter’s Woods PNR, <named-content xmlns:xlink="http://www.w3.org/1999/xlink" content-type="dwc:verbatimCoordinates" xlink:type="simple">44°7'27"N, 78°2'21"W,</named-content> forest, gilled mushrooms, 12.ix.2011, A. Brunke, 1 (DEBU).</p></tp:treatment-sec><tp:treatment-sec sec-type="Distribution"><title>Distribution.</title><p>Canada: ON; USA: IN, IL, MS, NC (<xref ref-type="bibr" rid="B72">Seevers 1951</xref>). Native.</p></tp:treatment-sec><tp:treatment-sec><!--Section generated to contain objects referenced in tp:taxon-treatment.--><fig id="F12" position="float" orientation="portrait"><label>Figures 25–30.</label><caption><p>Dorsal habitus of: <bold>25</bold> <italic><tp:taxon-name>Eumicrota corruscula</tp:taxon-name></italic> (Erichson) <bold>26</bold> <italic><tp:taxon-name>Eumicrota socia</tp:taxon-name></italic> (Erichson)  <bold>27</bold> <italic><tp:taxon-name>Euvira micmac</tp:taxon-name></italic> Klimaszewski &amp; Majka <bold>28</bold> <italic><tp:taxon-name>Gyrophaena affinis</tp:taxon-name></italic> Mannerheim <bold>29</bold> <italic><tp:taxon-name>Gyrophaena antennalis</tp:taxon-name></italic> Casey <bold>30</bold> <italic><tp:taxon-name>Gyrophaena brevicollis</tp:taxon-name></italic> Seevers. Scale 1mm.</p></caption><graphic xmlns:xlink="http://www.w3.org/1999/xlink" xlink:href="ZooKeys-186-119-g012.jpg" position="float" orientation="portrait" xlink:type="simple"/></fig><fig id="F13" position="float" orientation="portrait"><label>Maps 29–32.</label><caption><p>Distribution in Ontario of: <bold>29</bold> <italic><tp:taxon-name>Gyrophaena antennalis</tp:taxon-name></italic> Casey <bold>30</bold> <italic><tp:taxon-name>Gyrophaena brevicollis</tp:taxon-name></italic> Seevers <bold>31</bold> <italic><tp:taxon-name>Gyrophaena caseyi</tp:taxon-name></italic> Seevers <bold>32</bold> <italic><tp:taxon-name>Gyrophaena criddlei</tp:taxon-name></italic> Casey.</p></caption><graphic xmlns:xlink="http://www.w3.org/1999/xlink" xlink:href="ZooKeys-186-119-g013.jpg" position="float" orientation="portrait" xlink:type="simple"/></fig></tp:treatment-sec><ref-list><ref id="B72"><mixed-citation xmlns:xlink="http://www.w3.org/1999/xlink" xlink:type="simple"><person-group><name name-style="western"><surname>Seevers</surname><given-names>CH</given-names></name></person-group> (<year>1951</year>)<article-title> A revision of the North American and European staphylinid beetles of the subtribe Gyrophaenae (Aleocharinae, Bolitocharini).</article-title><source>Fieldiana: Zoology </source><volume>32</volume>: <fpage>657</fpage>-<lpage>762</lpage>.</mixed-citation></ref></ref-list></tp:taxon-treatment>
