# Supplementary material for: New species and distributional records of Aleocharinae (Coleoptera, Staphylinidae) from Ontario, Canada, with a checklist of recorded species
Source: Zookeys. 2012 Apr 26;(186):119–206. doi: 10.3897/zookeys.186.2947 (PMC3349194; doi:10.3897/zookeys.186.2947)
Supplement: XML Treatment for Gyrophaena caseyi [file zookeys.186.2947-treatment31.xml]

<!DOCTYPE tp:taxon-treatment
  PUBLIC "-//TaxonX//DTD Taxonomic Treatment Publishing DTD v0 20100105//EN" "tax-treatment-NSO.dtd">
<tp:taxon-treatment xmlns:tp="http://www.plazi.org/taxpub"><tp:treatment-meta><mixed-citation publication-type="journal"><person-group><name><surname>Brunke</surname><given-names>Adam J.</given-names></name><name><surname>Klimaszewski</surname><given-names>Jan</given-names></name><name><surname>Dorval</surname><given-names>Julie-Anne</given-names></name><name><surname>Bourdon</surname><given-names>Caroline</given-names></name><name><surname>Paiero</surname><given-names>Steven M.</given-names></name><name><surname>Marshall</surname><given-names>Stephen A.</given-names></name></person-group><article-title>New species and distributional records of Aleocharinae (Coleoptera, Staphylinidae) from Ontario, Canada, with a checklist of recorded species</article-title><source>Zookeys</source><day>26</day><month>4</month><year>2012</year><volume>2012</volume><issue>186</issue><fpage>119</fpage><lpage>206</lpage><pub-id pub-id-type="doi">10.3897/zookeys.186.2947</pub-id></mixed-citation></tp:treatment-meta><tp:nomenclature><tp:taxon-name>
                            <tp:taxon-name-part taxon-name-part-type="genus">Gyrophaena</tp:taxon-name-part>
                        	
                            <tp:taxon-name-part taxon-name-part-type="species">caseyi</tp:taxon-name-part>
                        <object-id xmlns:xlink="http://www.w3.org/1999/xlink" xlink:type="simple">http://species-id.net/wiki/Gyrophaena_caseyi</object-id>
                        </tp:taxon-name><tp:taxon-authority>Seevers, 1951</tp:taxon-authority><tp:taxon-status xmlns:xlink="http://www.w3.org/1999/xlink" xlink:type="simple">New Ontario Record</tp:taxon-status><xref ref-type="fig" rid="F14">Figs 31</xref><xref ref-type="fig" rid="F37">106–108</xref><xref ref-type="fig" rid="F13">Map 31</xref></tp:nomenclature><tp:treatment-sec sec-type="Material Examination"><title>Material Examination.</title><p>CANADA: ON:<italic>Northumberland Co</italic>., Peter’s Woods PNR, <named-content xmlns:xlink="http://www.w3.org/1999/xlink" content-type="dwc:verbatimCoordinates" xlink:type="simple">44°7'27"N, 78°2'21"W,</named-content> forest, gilled mushrooms, 12.ix.2011, A. Brunke, 1 (DEBU).</p><fig id="F14" position="float" orientation="portrait"><label>Figures 31–36.</label><caption><p>Dorsal habitus of: <bold>31</bold> <italic><tp:taxon-name>Gyrophaena caseyi</tp:taxon-name></italic> Seevers <bold>32</bold> <italic><tp:taxon-name>Gyrophaena criddlei</tp:taxon-name></italic> Casey <bold>33</bold> <italic><tp:taxon-name>Gyrophaena dybasi</tp:taxon-name></italic> Seevers <bold>34</bold> <italic><tp:taxon-name>Gyrophaena fuscicollis</tp:taxon-name></italic> Casey <bold>35</bold> <italic><tp:taxon-name>Gyrophaena gilvicollis</tp:taxon-name></italic> Casey <bold>36</bold> <italic><tp:taxon-name>Gyrophaena meduxnekeagensis</tp:taxon-name></italic> Klimaszewski and Webster. Scale 1mm.</p></caption><graphic xmlns:xlink="http://www.w3.org/1999/xlink" xlink:href="ZooKeys-186-119-g014.jpg" position="float" orientation="portrait" xlink:type="simple"/></fig></tp:treatment-sec><tp:treatment-sec sec-type="Distribution"><title>Distribution.</title><p>Canada: ON, QC, NB; USA: MI, NC, NY, PA (<xref ref-type="bibr" rid="B72">Seevers 1951</xref>; <xref ref-type="bibr" rid="B13">Campbell and Davies 1991</xref>; <xref ref-type="bibr" rid="B78">Webster et al. 2012</xref>). Native.</p></tp:treatment-sec><tp:treatment-sec sec-type="Comments"><title>Comments.</title><p>This species was erroneously reported from New Brunswick by <xref ref-type="bibr" rid="B56">Klimaszewski et al. (2009)</xref> based on misidentified specimens of <italic><tp:taxon-name>Gyrophaena nanoides</tp:taxon-name></italic> Seevers. <italic><tp:taxon-name>Gyrophaena caseyi</tp:taxon-name></italic> and <italic><tp:taxon-name>Gyrophaena nanoides</tp:taxon-name></italic> are very similar externally except that the former has antennomeres 5–10 distinctly transverse (elongate to quadrate in the latter) and antennomere 9 is approximately as long as 10 (longer in <italic><tp:taxon-name>Gyrophaena nanoides</tp:taxon-name></italic>). For a habitus image of <italic><tp:taxon-name>Gyrophaena nanoides</tp:taxon-name></italic> see <xref ref-type="bibr" rid="B56">Klimaszewski et al. (2009)</xref> (labeled as <italic><tp:taxon-name>Gyrophaena caseyi</tp:taxon-name></italic>). The median lobe of the aedeagus in lateral view is shaped slightly differently (<xref ref-type="fig" rid="F37">Fig. 106</xref> versus Fig. 39 in <xref ref-type="bibr" rid="B56">Klimaszewski et al. 2009</xref> (as <italic><tp:taxon-name>Gyrophaena caseyi</tp:taxon-name></italic>)).</p></tp:treatment-sec><tp:treatment-sec><!--Section generated to contain objects referenced in tp:taxon-treatment.--><fig id="F37" position="float" orientation="portrait"><label>Figures 103–115.</label><caption><p><italic><tp:taxon-name>Agaricomorpha websteri</tp:taxon-name></italic> Klimaszewski &amp; Brunke sp. n.: <bold>103</bold> aedeagus lateral view <bold>104</bold> male tergite 8 <bold>105</bold> male sternite 8. <italic><tp:taxon-name>Gyrophaena caseyi</tp:taxon-name></italic> Seevers: <bold>106</bold> aedeagus lateral view <bold>107</bold> male tergite 8 <bold>108</bold> male sternite 8. <italic><tp:taxon-name>Thecturota pusio</tp:taxon-name></italic> (Casey) <bold>109</bold> aedeagus lateral view <bold>110</bold> aedeagus abparameral view <bold>111</bold> male tergite 8 <bold>112</bold> male sternite 8 <bold>113</bold> spermatheca <bold>114</bold> female tergite 8 <bold>115</bold> female sternite 8. Scale 0.2 mm.</p></caption><graphic xmlns:xlink="http://www.w3.org/1999/xlink" xlink:href="ZooKeys-186-119-g037.jpg" position="float" orientation="portrait" xlink:type="simple"/></fig><fig id="F13" position="float" orientation="portrait"><label>Maps 29–32.</label><caption><p>Distribution in Ontario of: <bold>29</bold> <italic><tp:taxon-name>Gyrophaena antennalis</tp:taxon-name></italic> Casey <bold>30</bold> <italic><tp:taxon-name>Gyrophaena brevicollis</tp:taxon-name></italic> Seevers <bold>31</bold> <italic><tp:taxon-name>Gyrophaena caseyi</tp:taxon-name></italic> Seevers <bold>32</bold> <italic><tp:taxon-name>Gyrophaena criddlei</tp:taxon-name></italic> Casey.</p></caption><graphic xmlns:xlink="http://www.w3.org/1999/xlink" xlink:href="ZooKeys-186-119-g013.jpg" position="float" orientation="portrait" xlink:type="simple"/></fig></tp:treatment-sec><ref-list><ref id="B72"><mixed-citation xmlns:xlink="http://www.w3.org/1999/xlink" xlink:type="simple"><person-group><name name-style="western"><surname>Seevers</surname><given-names>CH</given-names></name></person-group> (<year>1951</year>)<article-title> A revision of the North American and European staphylinid beetles of the subtribe Gyrophaenae (Aleocharinae, Bolitocharini).</article-title><source>Fieldiana: Zoology </source><volume>32</volume>: <fpage>657</fpage>-<lpage>762</lpage>.</mixed-citation></ref><ref id="B13"><mixed-citation xmlns:xlink="http://www.w3.org/1999/xlink" xlink:type="simple"><person-group><name name-style="western"><surname>Campbell</surname><given-names>JM</given-names></name><name name-style="western"><surname>Davies</surname><given-names>A</given-names></name></person-group> (<year>1991</year>)<source> Family Staphylinidae. In: Bousquet Y (Ed) Checklist of beetles of Canada and Alaska. Research Branch Agriculture Canada Publication 1861/E: vi + 86–124.</source></mixed-citation></ref><ref id="B78"><mixed-citation xmlns:xlink="http://www.w3.org/1999/xlink" xlink:type="simple"><person-group><name name-style="western"><surname>Webster</surname><given-names>RP</given-names></name><name name-style="western"><surname>Smetana</surname><given-names>A</given-names></name><name name-style="western"><surname>Sweeney</surname><given-names>JD</given-names></name><name name-style="western"><surname>DeMerchant</surname><given-names>I</given-names></name></person-group> (<year>2012</year>)<article-title> New Staphylinidae (Coleoptera) records with new collection data from New Brunswick and an addition to the fauna of Quebec: Staphylininae.</article-title> In: <person-group><name name-style="western"><surname>Klimaszewski</surname><given-names>J</given-names></name><name name-style="western"><surname>Anderson</surname><given-names>R</given-names></name></person-group> (<role>Eds</role>). <issue-title> Biosystematics and Ecology of Canadian Staphylinidae (Coleoptera) II.</issue-title><source>ZooKeys </source><volume>186</volume>: <fpage>293</fpage>–<lpage>348</lpage>. doi: <ext-link ext-link-type="uri" xlink:href="http://dx.doi.org/10.3897/zookeys.186.2469" xlink:type="simple">10.3897/zookeys.186.2469</ext-link></mixed-citation></ref><ref id="B56"><mixed-citation xmlns:xlink="http://www.w3.org/1999/xlink" xlink:type="simple"><person-group><name name-style="western"><surname>Klimaszewski</surname><given-names>J</given-names></name><name name-style="western"><surname>Webster</surname><given-names>RP</given-names></name><name name-style="western"><surname>Savard</surname><given-names>K</given-names></name></person-group> (<year>2009</year>)<article-title> Review of the rove beetle species of the subtribe Gyrophaenina Kraatz (Coleoptera, Staphylinidae) from New Brunswick, Canada: new species, provincial records and bionomic information.</article-title><source>ZooKeys </source><volume>22</volume>: <fpage>81</fpage>-<lpage>170</lpage>. doi: <ext-link ext-link-type="uri" xlink:href="http://dx.doi.org/10.3897/zookeys.22.219" xlink:type="simple">10.3897/zookeys.22.219</ext-link></mixed-citation></ref></ref-list></tp:taxon-treatment>
