# Supplementary material for: New species and distributional records of Aleocharinae (Coleoptera, Staphylinidae) from Ontario, Canada, with a checklist of recorded species
Source: Zookeys. 2012 Apr 26;(186):119–206. doi: 10.3897/zookeys.186.2947 (PMC3349194; doi:10.3897/zookeys.186.2947)
Supplement: XML Treatment for Gyrophaena meduxnekeagensis [file zookeys.186.2947-treatment36.xml]

<!DOCTYPE tp:taxon-treatment
  PUBLIC "-//TaxonX//DTD Taxonomic Treatment Publishing DTD v0 20100105//EN" "tax-treatment-NSO.dtd">
<tp:taxon-treatment xmlns:tp="http://www.plazi.org/taxpub"><tp:treatment-meta><mixed-citation publication-type="journal"><person-group><name><surname>Brunke</surname><given-names>Adam J.</given-names></name><name><surname>Klimaszewski</surname><given-names>Jan</given-names></name><name><surname>Dorval</surname><given-names>Julie-Anne</given-names></name><name><surname>Bourdon</surname><given-names>Caroline</given-names></name><name><surname>Paiero</surname><given-names>Steven M.</given-names></name><name><surname>Marshall</surname><given-names>Stephen A.</given-names></name></person-group><article-title>New species and distributional records of Aleocharinae (Coleoptera, Staphylinidae) from Ontario, Canada, with a checklist of recorded species</article-title><source>Zookeys</source><day>26</day><month>4</month><year>2012</year><volume>2012</volume><issue>186</issue><fpage>119</fpage><lpage>206</lpage><pub-id pub-id-type="doi">10.3897/zookeys.186.2947</pub-id></mixed-citation></tp:treatment-meta><tp:nomenclature><tp:taxon-name>
                            <tp:taxon-name-part taxon-name-part-type="genus">Gyrophaena</tp:taxon-name-part>
                        	
                            <tp:taxon-name-part taxon-name-part-type="species">meduxnekeagensis</tp:taxon-name-part>
                        <object-id xmlns:xlink="http://www.w3.org/1999/xlink" xlink:type="simple">http://species-id.net/wiki/Gyrophaena_meduxnekeagensis</object-id>
                        </tp:taxon-name><tp:taxon-authority>Klimaszewski &amp; Webster, 2009</tp:taxon-authority><tp:taxon-status xmlns:xlink="http://www.w3.org/1999/xlink" xlink:type="simple">New Ontario Record</tp:taxon-status><xref ref-type="fig" rid="F14">Fig. 36</xref><xref ref-type="fig" rid="F15">Map 36</xref><xref ref-type="bibr" rid="B56">genitalia in Klimaszewski et al. (2009)</xref></tp:nomenclature><tp:treatment-sec sec-type="Material examined"><title>Material examined.</title><p>CANADA: ON:<italic>Hald.-Norfolk Reg</italic>., Cronmiller Prop., ~6km W St. Williams, <named-content xmlns:xlink="http://www.w3.org/1999/xlink" content-type="dwc:verbatimCoordinates" xlink:type="simple">42°40'18"N, 80°29'24"W,</named-content> forest, malaise pans, 17 to 31.v.2011, Brunke &amp; Paiero, 1 (DEBU); <italic>Northumberland Co</italic>., Peter’s Woods PNR, <named-content xmlns:xlink="http://www.w3.org/1999/xlink" content-type="dwc:verbatimCoordinates" xlink:type="simple">44°7'26"N, 78°2'31"W,</named-content> forest, malaise pans, 27.vi to 12.vii.2011, Brunke &amp; Paiero, 1 (DEBU).</p></tp:treatment-sec><tp:treatment-sec sec-type="Distribution"><title>Distribution.</title><p>Canada: ON, QC, NB (<xref ref-type="bibr" rid="B56">Klimaszewski et al. 2009</xref>). Native.</p></tp:treatment-sec><tp:treatment-sec><!--Section generated to contain objects referenced in tp:taxon-treatment.--><fig id="F14" position="float" orientation="portrait"><label>Figures 31–36.</label><caption><p>Dorsal habitus of: <bold>31</bold> <italic><tp:taxon-name>Gyrophaena caseyi</tp:taxon-name></italic> Seevers <bold>32</bold> <italic><tp:taxon-name>Gyrophaena criddlei</tp:taxon-name></italic> Casey <bold>33</bold> <italic><tp:taxon-name>Gyrophaena dybasi</tp:taxon-name></italic> Seevers <bold>34</bold> <italic><tp:taxon-name>Gyrophaena fuscicollis</tp:taxon-name></italic> Casey <bold>35</bold> <italic><tp:taxon-name>Gyrophaena gilvicollis</tp:taxon-name></italic> Casey <bold>36</bold> <italic><tp:taxon-name>Gyrophaena meduxnekeagensis</tp:taxon-name></italic> Klimaszewski and Webster. Scale 1mm.</p></caption><graphic xmlns:xlink="http://www.w3.org/1999/xlink" xlink:href="ZooKeys-186-119-g014.jpg" position="float" orientation="portrait" xlink:type="simple"/></fig><fig id="F15" position="float" orientation="portrait"><label>Maps 33–36.</label><caption><p>Distribution in Ontario of: <bold>33</bold> <italic><tp:taxon-name>Gyrophaena dybasi</tp:taxon-name></italic> Seevers <bold>34</bold> <italic><tp:taxon-name>Gyrophaena fuscicollis</tp:taxon-name></italic> Casey <bold>35</bold> <italic><tp:taxon-name>Gyrophaena gilvicollis</tp:taxon-name></italic> Casey <bold>36</bold> <italic><tp:taxon-name>Gyrophaena meduxnekeagensis</tp:taxon-name></italic> Klimaszewski and Webster.</p></caption><graphic xmlns:xlink="http://www.w3.org/1999/xlink" xlink:href="ZooKeys-186-119-g015.jpg" position="float" orientation="portrait" xlink:type="simple"/></fig></tp:treatment-sec><ref-list><ref id="B56"><mixed-citation xmlns:xlink="http://www.w3.org/1999/xlink" xlink:type="simple"><person-group><name name-style="western"><surname>Klimaszewski</surname><given-names>J</given-names></name><name name-style="western"><surname>Webster</surname><given-names>RP</given-names></name><name name-style="western"><surname>Savard</surname><given-names>K</given-names></name></person-group> (<year>2009</year>)<article-title> Review of the rove beetle species of the subtribe Gyrophaenina Kraatz (Coleoptera, Staphylinidae) from New Brunswick, Canada: new species, provincial records and bionomic information.</article-title><source>ZooKeys </source><volume>22</volume>: <fpage>81</fpage>-<lpage>170</lpage>. doi: <ext-link ext-link-type="uri" xlink:href="http://dx.doi.org/10.3897/zookeys.22.219" xlink:type="simple">10.3897/zookeys.22.219</ext-link></mixed-citation></ref></ref-list></tp:taxon-treatment>
