# Supplementary material for: New species and distributional records of Aleocharinae (Coleoptera, Staphylinidae) from Ontario, Canada, with a checklist of recorded species
Source: Zookeys. 2012 Apr 26;(186):119–206. doi: 10.3897/zookeys.186.2947 (PMC3349194; doi:10.3897/zookeys.186.2947)
Supplement: XML Treatment for Leptusa carolinensis [file zookeys.186.2947-treatment41.xml]

<!DOCTYPE tp:taxon-treatment
  PUBLIC "-//TaxonX//DTD Taxonomic Treatment Publishing DTD v0 20100105//EN" "tax-treatment-NSO.dtd">
<tp:taxon-treatment xmlns:tp="http://www.plazi.org/taxpub"><tp:treatment-meta><mixed-citation publication-type="journal"><person-group><name><surname>Brunke</surname><given-names>Adam J.</given-names></name><name><surname>Klimaszewski</surname><given-names>Jan</given-names></name><name><surname>Dorval</surname><given-names>Julie-Anne</given-names></name><name><surname>Bourdon</surname><given-names>Caroline</given-names></name><name><surname>Paiero</surname><given-names>Steven M.</given-names></name><name><surname>Marshall</surname><given-names>Stephen A.</given-names></name></person-group><article-title>New species and distributional records of Aleocharinae (Coleoptera, Staphylinidae) from Ontario, Canada, with a checklist of recorded species</article-title><source>Zookeys</source><day>26</day><month>4</month><year>2012</year><volume>2012</volume><issue>186</issue><fpage>119</fpage><lpage>206</lpage><pub-id pub-id-type="doi">10.3897/zookeys.186.2947</pub-id></mixed-citation></tp:treatment-meta><tp:nomenclature><tp:taxon-name>
                            <tp:taxon-name-part taxon-name-part-type="genus">Leptusa</tp:taxon-name-part>
                        	
                            <tp:taxon-name-part taxon-name-part-type="species">carolinensis</tp:taxon-name-part>
                        <object-id xmlns:xlink="http://www.w3.org/1999/xlink" xlink:type="simple">http://species-id.net/wiki/Leptusa_carolinensis</object-id>
                        </tp:taxon-name><tp:taxon-authority>Pace, 1989</tp:taxon-authority><tp:taxon-status xmlns:xlink="http://www.w3.org/1999/xlink" xlink:type="simple">New Ontario Record</tp:taxon-status><xref ref-type="fig" rid="F17">Fig. 41</xref><xref ref-type="fig" rid="F18">Map 41</xref><xref ref-type="bibr" rid="B51">genitalia in Klimaszewski et al. (2004)</xref></tp:nomenclature><tp:treatment-sec sec-type="Material examined"><title>Material examined.</title><p>CANADA: ON:<italic>Hald.-Norfolk Reg</italic>., Cronmiller Prop., ~6km W St. Williams, <named-content xmlns:xlink="http://www.w3.org/1999/xlink" content-type="dwc:verbatimCoordinates" xlink:type="simple">42°40'20"N, 80°29'29"W,</named-content> sand ridge forest, malaise pans, 17 to 31.v.2011, Brunke &amp; Paiero, 3 (DEBU), Turkey Point Prov. Park, wilderness area, forest, under bark, 17.v.2011, A. Brunke, 1 (DEBU);<italic>Northumberland Co</italic>., Peter’s Woods PNR, <named-content xmlns:xlink="http://www.w3.org/1999/xlink" content-type="dwc:verbatimCoordinates" xlink:type="simple">44°7'27"N, 78°2'21"W,</named-content> forest, under bark, large sugar maple, 6.x.2011, A. Brunke, 1 (DEBU).</p></tp:treatment-sec><tp:treatment-sec sec-type="Distribution"><title>Distribution.</title><p>Canada: ON, QC, NB, NS; USA: NC, TN (<xref ref-type="bibr" rid="B51">Klimaszewski et al. 2004</xref>; <xref ref-type="bibr" rid="B77">Webster et al. 2009</xref>; <xref ref-type="bibr" rid="B69">Park et al. 2010</xref>). Native.</p><fig id="F18" position="float" orientation="portrait"><label>Maps 41–44.</label><caption><p>Distribution in Ontario of: <bold>41</bold> <italic><tp:taxon-name>Leptusa carolinensis</tp:taxon-name></italic> Pace <bold>42</bold> <italic><tp:taxon-name>Phanerota fasciata</tp:taxon-name></italic> (Say) <bold>43</bold> <italic><tp:taxon-name>Phymatura blanchardi</tp:taxon-name></italic> (Casey) <bold>44</bold> <italic><tp:taxon-name>Thecturota pusio</tp:taxon-name></italic> (Casey).</p></caption><graphic xmlns:xlink="http://www.w3.org/1999/xlink" xlink:href="ZooKeys-186-119-g018.jpg" position="float" orientation="portrait" xlink:type="simple"/></fig></tp:treatment-sec><tp:treatment-sec><!--Section generated to contain objects referenced in tp:taxon-treatment.--><fig id="F17" position="float" orientation="portrait"><label>Figures 37–42.</label><caption><p>Dorsal habitus of: <bold>37</bold> <italic><tp:taxon-name>Gyrophaena modesta</tp:taxon-name></italic> Casey <bold>38</bold> <italic><tp:taxon-name>Gyrophaena neonana</tp:taxon-name></italic> Seevers <bold>39</bold> <italic><tp:taxon-name>Gyrophaena stroheckeri</tp:taxon-name></italic> Seevers <bold>40</bold> <italic><tp:taxon-name>Gyrophaena uteana</tp:taxon-name></italic> Casey <bold>41</bold> <italic><tp:taxon-name>Leptusa carolinensis</tp:taxon-name></italic> Pace <bold>42</bold> <italic><tp:taxon-name>Phanerota fasciata</tp:taxon-name></italic> (Say). Scale 1mm.</p></caption><graphic xmlns:xlink="http://www.w3.org/1999/xlink" xlink:href="ZooKeys-186-119-g017.jpg" position="float" orientation="portrait" xlink:type="simple"/></fig></tp:treatment-sec><ref-list><ref id="B51"><mixed-citation xmlns:xlink="http://www.w3.org/1999/xlink" xlink:type="simple"><person-group><name name-style="western"><surname>Klimaszewski</surname><given-names>J</given-names></name><name name-style="western"><surname>Pelletier</surname><given-names>G</given-names></name><name name-style="western"><surname>Majka</surname><given-names>CG</given-names></name></person-group> (<year>2004</year>)<article-title> A revision of Canadian <italic>Leptusa</italic> Kraatz (Col., Staphylinidae, Aleocharinae): new species, new distributional records, key and taxonomic considerations.</article-title><source>Belgian Journal of Entomology </source><volume>6</volume>: <fpage>3</fpage>-<lpage>42</lpage>.</mixed-citation></ref><ref id="B77"><mixed-citation xmlns:xlink="http://www.w3.org/1999/xlink" xlink:type="simple"><person-group><name name-style="western"><surname>Webster</surname><given-names>RP</given-names></name><name name-style="western"><surname>Klimaszewski</surname><given-names>J</given-names></name><name name-style="western"><surname>Pelletier</surname><given-names>G</given-names></name><name name-style="western"><surname>Savard</surname><given-names>K</given-names></name></person-group> (<year>2009</year>)<article-title> New Staphylinidae (Coleoptera) records with new collection data from New Brunswick, Canada. I. Aleocharinae.</article-title><source>ZooKeys </source><volume>22</volume>: <fpage>171</fpage>-<lpage>248</lpage>. doi: <ext-link ext-link-type="uri" xlink:href="http://dx.doi.org/10.3897/zookeys.22.152" xlink:type="simple">10.3897/zookeys.22.152</ext-link></mixed-citation></ref><ref id="B69"><mixed-citation xmlns:xlink="http://www.w3.org/1999/xlink" xlink:type="simple"><person-group><name name-style="western"><surname>Park</surname><given-names>J-S</given-names></name><name name-style="western"><surname>Carlton</surname><given-names>CE</given-names></name><name name-style="western"><surname>Ferro</surname><given-names>ML</given-names></name></person-group> (<year>2010</year>)<article-title> Diversity and taxonomic review of <italic>Leptusa</italic> Kraatz (Coleoptera: Staphylinidae: Aleocharinae) from Great Smoky Mountains National Park, U.S.A., with descriptions of four new species.</article-title><source>Zootaxa </source><volume>2662</volume>: <fpage>1</fpage>-<lpage>27</lpage>.</mixed-citation></ref></ref-list></tp:taxon-treatment>
