# Supplementary material for: New species and distributional records of Aleocharinae (Coleoptera, Staphylinidae) from Ontario, Canada, with a checklist of recorded species
Source: Zookeys. 2012 Apr 26;(186):119–206. doi: 10.3897/zookeys.186.2947 (PMC3349194; doi:10.3897/zookeys.186.2947)
Supplement: XML Treatment for Thecturota pusio [file zookeys.186.2947-treatment44.xml]

<!DOCTYPE tp:taxon-treatment
  PUBLIC "-//TaxonX//DTD Taxonomic Treatment Publishing DTD v0 20100105//EN" "tax-treatment-NSO.dtd">
<tp:taxon-treatment xmlns:tp="http://www.plazi.org/taxpub"><tp:treatment-meta><mixed-citation publication-type="journal"><person-group><name><surname>Brunke</surname><given-names>Adam J.</given-names></name><name><surname>Klimaszewski</surname><given-names>Jan</given-names></name><name><surname>Dorval</surname><given-names>Julie-Anne</given-names></name><name><surname>Bourdon</surname><given-names>Caroline</given-names></name><name><surname>Paiero</surname><given-names>Steven M.</given-names></name><name><surname>Marshall</surname><given-names>Stephen A.</given-names></name></person-group><article-title>New species and distributional records of Aleocharinae (Coleoptera, Staphylinidae) from Ontario, Canada, with a checklist of recorded species</article-title><source>Zookeys</source><day>26</day><month>4</month><year>2012</year><volume>2012</volume><issue>186</issue><fpage>119</fpage><lpage>206</lpage><pub-id pub-id-type="doi">10.3897/zookeys.186.2947</pub-id></mixed-citation></tp:treatment-meta><tp:nomenclature><tp:taxon-name>
                            <tp:taxon-name-part taxon-name-part-type="genus">Thecturota</tp:taxon-name-part>
                        	
                            <tp:taxon-name-part taxon-name-part-type="species">pusio</tp:taxon-name-part>
                        <object-id xmlns:xlink="http://www.w3.org/1999/xlink" xlink:type="simple">http://species-id.net/wiki/Thecturota_pusio</object-id>
                        </tp:taxon-name><tp:taxon-authority>(Casey, 1894)</tp:taxon-authority><tp:taxon-status xmlns:xlink="http://www.w3.org/1999/xlink" xlink:type="simple">New Canadian Record</tp:taxon-status><xref ref-type="fig" rid="F19">Figs 44</xref><xref ref-type="fig" rid="F37">109–115</xref><xref ref-type="fig" rid="F18">Map 44</xref><tp:nomenclature-citation-list><tp:nomenclature-citation><tp:taxon-name>Oligurota pusio</tp:taxon-name><comment><xref ref-type="bibr" rid="B14">Casey 1894</xref>: 362</comment></tp:nomenclature-citation><tp:nomenclature-citation><tp:taxon-name>Thecturota (Oligurota) pusio</tp:taxon-name><comment> (Casey); <xref ref-type="bibr" rid="B17">Casey 1911</xref>: 211</comment></tp:nomenclature-citation></tp:nomenclature-citation-list></tp:nomenclature><tp:treatment-sec sec-type="Material examined"><title>Material examined.</title><p>CANADA: ON: <italic>Hald.-Norfolk Reg</italic>., Turkey Point Prov. Pk., site 2, <named-content xmlns:xlink="http://www.w3.org/1999/xlink" content-type="dwc:verbatimCoordinates" xlink:type="simple">42°42'28"N, 80°20'29"W,</named-content> savannah, Berlese leaf, log and grass litter, 12.x.2011, A. Brunke, 11 (DEBU).</p></tp:treatment-sec><tp:treatment-sec sec-type="Distribution"><title>Distribution.</title><p>Canada: ON; USA: IN. Native.</p></tp:treatment-sec><tp:treatment-sec sec-type="Comments"><title>Comments.</title><p>This is the first collection of <italic><tp:taxon-name>Thecturota pusio</tp:taxon-name></italic> since Casey’s description (1894) based on the female holotype from ‘Indiana’ and the first Canadian record of the genus. We have dissected the female holotype for comparison with the Ontario specimens and illustrate the male and female sexual characters for the first time (<xref ref-type="fig" rid="F37">Figs 109–115</xref>). Live specimens of <italic><tp:taxon-name>Thecturota pusio</tp:taxon-name></italic> were extremely slow-moving and the use of a Berlese funnel likely facilitated the capture of this minute (&lt;2mm) species.</p></tp:treatment-sec><tp:treatment-sec><!--Section generated to contain objects referenced in tp:taxon-treatment.--><fig id="F19" position="float" orientation="portrait"><label>Figures 43–48.</label><caption><p>Dorsal habitus of: <bold>43</bold> <italic><tp:taxon-name>Phymatura blanchardi</tp:taxon-name></italic> (Casey) <bold>44</bold> <italic><tp:taxon-name>Thecturota pusio</tp:taxon-name></italic> (Casey)  <bold>45</bold> <italic><tp:taxon-name>Placusa incompleta</tp:taxon-name></italic> Sjöberg <bold>46</bold> <italic><tp:taxon-name>Placusa vaga</tp:taxon-name></italic> Casey <bold>47</bold> <italic><tp:taxon-name>Acrotona smithi</tp:taxon-name></italic> (Casey) <bold>48</bold> <italic><tp:taxon-name>Acrotona subpygmaea</tp:taxon-name></italic> (Bernhauer). Scale 1mm.</p></caption><graphic xmlns:xlink="http://www.w3.org/1999/xlink" xlink:href="ZooKeys-186-119-g019.jpg" position="float" orientation="portrait" xlink:type="simple"/></fig><fig id="F37" position="float" orientation="portrait"><label>Figures 103–115.</label><caption><p><italic><tp:taxon-name>Agaricomorpha websteri</tp:taxon-name></italic> Klimaszewski &amp; Brunke sp. n.: <bold>103</bold> aedeagus lateral view <bold>104</bold> male tergite 8 <bold>105</bold> male sternite 8. <italic><tp:taxon-name>Gyrophaena caseyi</tp:taxon-name></italic> Seevers: <bold>106</bold> aedeagus lateral view <bold>107</bold> male tergite 8 <bold>108</bold> male sternite 8. <italic><tp:taxon-name>Thecturota pusio</tp:taxon-name></italic> (Casey) <bold>109</bold> aedeagus lateral view <bold>110</bold> aedeagus abparameral view <bold>111</bold> male tergite 8 <bold>112</bold> male sternite 8 <bold>113</bold> spermatheca <bold>114</bold> female tergite 8 <bold>115</bold> female sternite 8. Scale 0.2 mm.</p></caption><graphic xmlns:xlink="http://www.w3.org/1999/xlink" xlink:href="ZooKeys-186-119-g037.jpg" position="float" orientation="portrait" xlink:type="simple"/></fig><fig id="F18" position="float" orientation="portrait"><label>Maps 41–44.</label><caption><p>Distribution in Ontario of: <bold>41</bold> <italic><tp:taxon-name>Leptusa carolinensis</tp:taxon-name></italic> Pace <bold>42</bold> <italic><tp:taxon-name>Phanerota fasciata</tp:taxon-name></italic> (Say) <bold>43</bold> <italic><tp:taxon-name>Phymatura blanchardi</tp:taxon-name></italic> (Casey) <bold>44</bold> <italic><tp:taxon-name>Thecturota pusio</tp:taxon-name></italic> (Casey).</p></caption><graphic xmlns:xlink="http://www.w3.org/1999/xlink" xlink:href="ZooKeys-186-119-g018.jpg" position="float" orientation="portrait" xlink:type="simple"/></fig></tp:treatment-sec><ref-list><ref id="B14"><mixed-citation xmlns:xlink="http://www.w3.org/1999/xlink" xlink:type="simple"><person-group><name name-style="western"><surname>Casey</surname><given-names>TL</given-names></name></person-group> (<year>1894</year>)<source> Coleopterological notices. V. Annals of the New York Academy of Sciences 7: 281–606, pl. 1.</source></mixed-citation></ref><ref id="B17"><mixed-citation xmlns:xlink="http://www.w3.org/1999/xlink" xlink:type="simple"><person-group><name name-style="western"><surname>Casey</surname><given-names>TL</given-names></name></person-group> (<year>1911</year>)<source> New American species of Aleocharinae and Myllaeninae. In: Memoirs on the Coleoptera. II. The New Era Printing Co., Lancaster, Pennsylvannia, 1–245.</source></mixed-citation></ref></ref-list></tp:taxon-treatment>
