# Supplementary material for: New species and distributional records of Aleocharinae (Coleoptera, Staphylinidae) from Ontario, Canada, with a checklist of recorded species
Source: Zookeys. 2012 Apr 26;(186):119–206. doi: 10.3897/zookeys.186.2947 (PMC3349194; doi:10.3897/zookeys.186.2947)
Supplement: XML Treatment for Placusa vaga [file zookeys.186.2947-treatment46.xml]

<!DOCTYPE tp:taxon-treatment
  PUBLIC "-//TaxonX//DTD Taxonomic Treatment Publishing DTD v0 20100105//EN" "tax-treatment-NSO.dtd">
<tp:taxon-treatment xmlns:tp="http://www.plazi.org/taxpub"><tp:treatment-meta><mixed-citation publication-type="journal"><person-group><name><surname>Brunke</surname><given-names>Adam J.</given-names></name><name><surname>Klimaszewski</surname><given-names>Jan</given-names></name><name><surname>Dorval</surname><given-names>Julie-Anne</given-names></name><name><surname>Bourdon</surname><given-names>Caroline</given-names></name><name><surname>Paiero</surname><given-names>Steven M.</given-names></name><name><surname>Marshall</surname><given-names>Stephen A.</given-names></name></person-group><article-title>New species and distributional records of Aleocharinae (Coleoptera, Staphylinidae) from Ontario, Canada, with a checklist of recorded species</article-title><source>Zookeys</source><day>26</day><month>4</month><year>2012</year><volume>2012</volume><issue>186</issue><fpage>119</fpage><lpage>206</lpage><pub-id pub-id-type="doi">10.3897/zookeys.186.2947</pub-id></mixed-citation></tp:treatment-meta><tp:nomenclature><tp:taxon-name>
                            <tp:taxon-name-part taxon-name-part-type="genus">Placusa</tp:taxon-name-part>
                        	
                            <tp:taxon-name-part taxon-name-part-type="species">vaga</tp:taxon-name-part>
                        <object-id xmlns:xlink="http://www.w3.org/1999/xlink" xlink:type="simple">http://species-id.net/wiki/Placusa_vaga</object-id>
                        </tp:taxon-name><tp:taxon-authority>Casey, 1911</tp:taxon-authority><tp:taxon-status xmlns:xlink="http://www.w3.org/1999/xlink" xlink:type="simple">New Ontario Record</tp:taxon-status><xref ref-type="fig" rid="F19">Fig. 46</xref><xref ref-type="fig" rid="F20">Map 46</xref><xref ref-type="bibr" rid="B50">genitalia in Klimaszewski et al. (2001)</xref></tp:nomenclature><tp:treatment-sec sec-type="Material examined"><title>Material examined.</title><p>CANADA: ON:<italic>Hald.-Norfolk Reg</italic>., Cronmiller Prop., ~6km W St. Williams, <named-content xmlns:xlink="http://www.w3.org/1999/xlink" content-type="dwc:verbatimCoordinates" xlink:type="simple">42°40'20"N, 80°29'29"W,</named-content> forest, sand ridge, malaise, 20.vii to 5.viii.2011, Brunke &amp; Paiero, 1 (DEBU), Turkey Point Prov. Park, <named-content xmlns:xlink="http://www.w3.org/1999/xlink" content-type="dwc:verbatimCoordinates" xlink:type="simple">42°42'28"N, 80°20'29"W,</named-content> oak savannah, malaise, 20.ix to 12.x.2011, Brunke &amp; Paiero, 1 (DEBU); <italic>Northumberland Co</italic>., Barr Property, ~ 7km NE Centreton, <named-content xmlns:xlink="http://www.w3.org/1999/xlink" content-type="dwc:verbatimCoordinates" xlink:type="simple">44°7'44"N, 77°59'0"W,</named-content> forest, sappy <italic>Populus</italic> wood, 12.vii.2011, A. Brunke, 2 (DEBU), Barr Property, ~ 7km NE Centreton, <named-content xmlns:xlink="http://www.w3.org/1999/xlink" content-type="dwc:verbatimCoordinates" xlink:type="simple">44°7'44"N, 77°59'0"W,</named-content> 12.viii.2011, S.M. Paiero, <!--PageBreak-->1 (DEBU), Peter’s Woods PNR, <named-content xmlns:xlink="http://www.w3.org/1999/xlink" content-type="dwc:verbatimCoordinates" xlink:type="simple">44°7'27"N, 78°2'21"W,</named-content> forest, 27.vii.2011, S.M. Paiero, 1 (DEBU).</p></tp:treatment-sec><tp:treatment-sec sec-type="Distribution"><title>Distribution.</title><p>Canada: YT, NT, BC, ON, QC, NB, NS; USA: CA (<xref ref-type="bibr" rid="B50">Klimaszewski et al. 2001</xref>; Klimaszewsk et al. 2008; <xref ref-type="bibr" rid="B60">Majka and Klimaszewski 2008a</xref>; <xref ref-type="bibr" rid="B77">Webster et al. 2009</xref>; <xref ref-type="bibr" rid="B64">Majka and Klimaszewski 2011</xref>). Native.</p></tp:treatment-sec><tp:treatment-sec><!--Section generated to contain objects referenced in tp:taxon-treatment.--><fig id="F19" position="float" orientation="portrait"><label>Figures 43–48.</label><caption><p>Dorsal habitus of: <bold>43</bold> <italic><tp:taxon-name>Phymatura blanchardi</tp:taxon-name></italic> (Casey) <bold>44</bold> <italic><tp:taxon-name>Thecturota pusio</tp:taxon-name></italic> (Casey)  <bold>45</bold> <italic><tp:taxon-name>Placusa incompleta</tp:taxon-name></italic> Sjöberg <bold>46</bold> <italic><tp:taxon-name>Placusa vaga</tp:taxon-name></italic> Casey <bold>47</bold> <italic><tp:taxon-name>Acrotona smithi</tp:taxon-name></italic> (Casey) <bold>48</bold> <italic><tp:taxon-name>Acrotona subpygmaea</tp:taxon-name></italic> (Bernhauer). Scale 1mm.</p></caption><graphic xmlns:xlink="http://www.w3.org/1999/xlink" xlink:href="ZooKeys-186-119-g019.jpg" position="float" orientation="portrait" xlink:type="simple"/></fig><fig id="F20" position="float" orientation="portrait"><label>Maps 45–48.</label><caption><p>Distribution in Ontario of: <bold>45</bold> <italic><tp:taxon-name>Placusa incompleta</tp:taxon-name></italic> Sjöberg <bold>46</bold> <italic><tp:taxon-name>Placusa vaga</tp:taxon-name></italic> Casey <bold>47</bold> <italic><tp:taxon-name>Acrotona smithi</tp:taxon-name></italic> (Casey) <bold>48</bold> <italic><tp:taxon-name>Acrotona subpygmaea</tp:taxon-name></italic> (Bernhauer).</p></caption><graphic xmlns:xlink="http://www.w3.org/1999/xlink" xlink:href="ZooKeys-186-119-g020.jpg" position="float" orientation="portrait" xlink:type="simple"/></fig></tp:treatment-sec><ref-list><ref id="B50"><mixed-citation xmlns:xlink="http://www.w3.org/1999/xlink" xlink:type="simple"><person-group><name name-style="western"><surname>Klimaszewski</surname><given-names>J</given-names></name><name name-style="western"><surname>Pelletier</surname><given-names>G</given-names></name><name name-style="western"><surname>Germain</surname><given-names>C</given-names></name><name name-style="western"><surname>Hébert</surname><given-names>C</given-names></name><name name-style="western"><surname>Humble</surname><given-names>LM</given-names></name><name name-style="western"><surname>Winchester</surname><given-names>NN</given-names></name></person-group> (<year>2001</year>)<article-title> Diversity of <italic>Placusa</italic> (Coleoptera: Staphylinidae, Aleocharinae) in Canada, with descriptions of two new species.</article-title><source>The Canadian Entomologist </source><volume>133</volume>: <fpage>1</fpage>-<lpage>47</lpage>. doi: <ext-link ext-link-type="uri" xlink:href="http://dx.doi.org/10.4039/Ent1331-1" xlink:type="simple">10.4039/Ent1331-1</ext-link></mixed-citation></ref><ref id="B60"><mixed-citation xmlns:xlink="http://www.w3.org/1999/xlink" xlink:type="simple"><person-group><name name-style="western"><surname>Majka</surname><given-names>CG</given-names></name><name name-style="western"><surname>Klimaszewski</surname><given-names>J</given-names></name></person-group> (<year>2008a</year>)<article-title> Introduced Staphylinidae (Coleoptera) in the Maritime Provinces of Canada.</article-title><source>The Canadian Entomologist </source><volume>140</volume>: <fpage>48</fpage>-<lpage>72</lpage>. doi: <ext-link ext-link-type="uri" xlink:href="http://dx.doi.org/10.4039/n06-099" xlink:type="simple">10.4039/n06-099</ext-link></mixed-citation></ref><ref id="B77"><mixed-citation xmlns:xlink="http://www.w3.org/1999/xlink" xlink:type="simple"><person-group><name name-style="western"><surname>Webster</surname><given-names>RP</given-names></name><name name-style="western"><surname>Klimaszewski</surname><given-names>J</given-names></name><name name-style="western"><surname>Pelletier</surname><given-names>G</given-names></name><name name-style="western"><surname>Savard</surname><given-names>K</given-names></name></person-group> (<year>2009</year>)<article-title> New Staphylinidae (Coleoptera) records with new collection data from New Brunswick, Canada. I. Aleocharinae.</article-title><source>ZooKeys </source><volume>22</volume>: <fpage>171</fpage>-<lpage>248</lpage>. doi: <ext-link ext-link-type="uri" xlink:href="http://dx.doi.org/10.3897/zookeys.22.152" xlink:type="simple">10.3897/zookeys.22.152</ext-link></mixed-citation></ref><ref id="B64"><mixed-citation xmlns:xlink="http://www.w3.org/1999/xlink" xlink:type="simple"><person-group><name name-style="western"><surname>Majka</surname><given-names>CG</given-names></name><name name-style="western"><surname>Klimaszewski</surname><given-names>J</given-names></name></person-group> (<year>2011</year>)<article-title> Maritime Provinces Staphylinidae (Coleoptera): Addenda and corrigenda.</article-title><source>ZooKeys </source><volume>126</volume>: <fpage>77</fpage>-<lpage>80</lpage>. doi: <ext-link ext-link-type="uri" xlink:href="http://dx.doi.org/10.3897/zookeys.126.1778" xlink:type="simple">10.3897/zookeys.126.1778</ext-link></mixed-citation></ref></ref-list></tp:taxon-treatment>
