# Supplementary material for: New species and distributional records of Aleocharinae (Coleoptera, Staphylinidae) from Ontario, Canada, with a checklist of recorded species
Source: Zookeys. 2012 Apr 26;(186):119–206. doi: 10.3897/zookeys.186.2947 (PMC3349194; doi:10.3897/zookeys.186.2947)
Supplement: XML Treatment for Acrotona smithi [file zookeys.186.2947-treatment47.xml]

<!DOCTYPE tp:taxon-treatment
  PUBLIC "-//TaxonX//DTD Taxonomic Treatment Publishing DTD v0 20100105//EN" "tax-treatment-NSO.dtd">
<tp:taxon-treatment xmlns:tp="http://www.plazi.org/taxpub"><tp:treatment-meta><mixed-citation publication-type="journal"><person-group><name><surname>Brunke</surname><given-names>Adam J.</given-names></name><name><surname>Klimaszewski</surname><given-names>Jan</given-names></name><name><surname>Dorval</surname><given-names>Julie-Anne</given-names></name><name><surname>Bourdon</surname><given-names>Caroline</given-names></name><name><surname>Paiero</surname><given-names>Steven M.</given-names></name><name><surname>Marshall</surname><given-names>Stephen A.</given-names></name></person-group><article-title>New species and distributional records of Aleocharinae (Coleoptera, Staphylinidae) from Ontario, Canada, with a checklist of recorded species</article-title><source>Zookeys</source><day>26</day><month>4</month><year>2012</year><volume>2012</volume><issue>186</issue><fpage>119</fpage><lpage>206</lpage><pub-id pub-id-type="doi">10.3897/zookeys.186.2947</pub-id></mixed-citation></tp:treatment-meta><tp:nomenclature><tp:taxon-name>
                            <tp:taxon-name-part taxon-name-part-type="genus">Acrotona</tp:taxon-name-part>
                        	
                            <tp:taxon-name-part taxon-name-part-type="species">smithi</tp:taxon-name-part>
                        <object-id xmlns:xlink="http://www.w3.org/1999/xlink" xlink:type="simple">http://species-id.net/wiki/Acrotona_smithi</object-id>
                        </tp:taxon-name><tp:taxon-authority>(Casey, 1910)</tp:taxon-authority><tp:taxon-status xmlns:xlink="http://www.w3.org/1999/xlink" xlink:type="simple">New Canadian Record</tp:taxon-status><xref ref-type="fig" rid="F19">Fig. 47</xref><xref ref-type="fig" rid="F38">116–124</xref><xref ref-type="fig" rid="F20">Map 47</xref><tp:nomenclature-citation-list><tp:nomenclature-citation><tp:taxon-name>Coprothassa smithi</tp:taxon-name><comment> Casey, 1910: 166. Lectotype (male):USA: New York; <italic>smithi</italic> Casey; Type USNM 39019; Casey bequest 1925; Lectotypus male, <italic><tp:taxon-name>Coprothasa smithi</tp:taxon-name></italic> Casey, V. Gusarov des. 2000 [This designation was never published and therefore we formally designate this specimen as the lectotype]; <italic><tp:taxon-name>Acrotona smithi</tp:taxon-name></italic> (Casey), V. Gusarov 2000; our Lectotype designation label, present designation (NMNH) [dissected]. Paralectotypes (4, present designation)<bold>:</bold> New York; <italic>smithi</italic>-2, USNM 39019; Casey bequest 1925 (NMNH) 1 female. New York; <italic>smithi</italic>-3; Paratype USNM 39019 (NMNH) 1 female. New York; smithi-5; USNM 39019 Casey bequest 1925 (NMNH) 1 male. New York; <italic>smithi</italic>-6; USNM 39019 Casey bequest 1925 (NMNH) 1 male.</comment></tp:nomenclature-citation></tp:nomenclature-citation-list></tp:nomenclature><tp:treatment-sec sec-type="Material examined"><title>Material examined.</title><p>(Type material – see above). CANADA: ON:<italic>Chatham-Kent Co</italic>., Rondeau Prov. Park, end Lakeshore Rd., 1.vi.1985, A. Davies &amp; J.M. Campbell, 1 (CNC), same data except: 5.vi.1985, sifted grass pile &amp; leaves, 3 (CNC), Rondeau Prov. Park, deciduous forest, 19.v to 6.vii.1976, Dondale &amp; Redner, 2 (CNC), Rondeau Prov. Park, intercept trap, on sand beach, edge oak forest, 22 to 31.vii.1985, L. LeSage &amp; A. Woodliffe, 2 (CNC), same data except: 1 to 9.viii.1985, 1 (CNC), 9 to 17.viii.1985, 1 (CNC), Rondeau Prov. Park, intercept trap, maple-beech forest, 13 to 22.vii.1985, L. LeSage &amp; A. Woodliffe, 1 (CNC), Rondeau Prov. Park, intercept trap, white pine stand, 1 to 9.viii.1985, L. LeSage &amp; A. Woodliffe (2), Rondeau Prov. Park, Lakeshore Rd., 30.v.1985, A. Smetana, 2 (CNC); <italic>Elgin Co</italic>., Aylmer West, Malaise trap, 24 to 31.viii.1972, 1 (CNC), same data except: 15 to 22.ix.1972, 1 (CNC); <italic>Hald.-Norfolk Reg</italic>., Cronmiller Prop., ~6km W St. Williams, <named-content xmlns:xlink="http://www.w3.org/1999/xlink" content-type="dwc:verbatimCoordinates" xlink:type="simple">42°40'20"N, 80°29'29"W,</named-content> sand ridge, forest, malaise pans, 15.vi to 5.vii.2011, Brunke &amp; Paiero, 1 (DEBU), same data except: 5.vii to 20.vii.2011, 1 (DEBU), 31.v to 15.vi.2011, 1 (DEBU), Cronmiller Prop., ~6km W St. Williams, <named-content xmlns:xlink="http://www.w3.org/1999/xlink" content-type="dwc:verbatimCoordinates" xlink:type="simple">42°40'20"N, 80°29'29"W,</named-content> low forest, malaise pans, 5.vii to 20.vii.2011, Brunke &amp; Paiero, 2 (DEBU), Turkey Point<!--PageBreak--> Prov. Park, site 2, <named-content xmlns:xlink="http://www.w3.org/1999/xlink" content-type="dwc:verbatimCoordinates" xlink:type="simple">42°42'28"N, 80°20'29"W,</named-content> oak savannah, Lindgren funnel, 15.vi to 5.vii.2011, Brunke &amp; Paiero, 1 (DEBU); <italic>Lanark Co</italic>., 7 mi W of Carleton Place, 15.v.1980, A. Smetana, 3 (CNC); <italic>Leeds and Grenville Co</italic>., ‘Chaffey’s Locks’ Biol. Stn., 16.x.1986, A. Smetana, 2 (CNC); <italic>Northumberland Co</italic>., Peter’s Woods PNR, <named-content xmlns:xlink="http://www.w3.org/1999/xlink" content-type="dwc:verbatimCoordinates" xlink:type="simple">44°7'27"N, 78°2'21"W,</named-content> forest, 12.viii.2011, A. Brunke, 1 (DEBU); <italic>Ottawa Div</italic>., Kanata, 25.v.1979, A. &amp; Z. Smetana, 2 (CNC); <italic>Renfrew Co</italic>., Haley Sta., 15km NW Renfrew, mixed forest malaise, 2 to 30.ix.1979, S. Peck, 1 (CNC).</p></tp:treatment-sec><tp:treatment-sec sec-type="Distribution"><title>Distribution.</title><p>Canada: ON, NB; USA: NY (<xref ref-type="bibr" rid="B78">Webster et al. 2012</xref>). Native.</p></tp:treatment-sec><tp:treatment-sec sec-type="Comments"><title>Comments.</title><p><italic><tp:taxon-name>Acrotona smithi</tp:taxon-name></italic> is newly recorded in Canada based on numerous collections across Ontario. Ontario material was compared with the type series of <italic><tp:taxon-name>Acrotona smithi</tp:taxon-name></italic> from New York. This species is easily recognized amongst other northeastern <italic><tp:taxon-name>Acrotona</tp:taxon-name></italic> by the large and fusiform body (<italic><tp:taxon-name>Oxypoda</tp:taxon-name></italic>-like habitus), the distinctive shape of the aedeagus in lateral view (<xref ref-type="fig" rid="F38">Figs 117–118</xref>), the broadly and shallowly emarginate female tergite VIII (<xref ref-type="fig" rid="F38">Fig. 123</xref>), and, despite some variation, the general shape of the spermatheca (<xref ref-type="fig" rid="F38">Figs 121–122</xref>). <italic><tp:taxon-name>Acrotona smithi</tp:taxon-name></italic> appears to be a common species inhabiting deciduous to mixed forests and semi-open habitat (e.g. oak savannah) and is probably broadly distributed across northeastern North America.</p></tp:treatment-sec><tp:treatment-sec><!--Section generated to contain objects referenced in tp:taxon-treatment.--><fig id="F19" position="float" orientation="portrait"><label>Figures 43–48.</label><caption><p>Dorsal habitus of: <bold>43</bold> <italic><tp:taxon-name>Phymatura blanchardi</tp:taxon-name></italic> (Casey) <bold>44</bold> <italic><tp:taxon-name>Thecturota pusio</tp:taxon-name></italic> (Casey)  <bold>45</bold> <italic><tp:taxon-name>Placusa incompleta</tp:taxon-name></italic> Sjöberg <bold>46</bold> <italic><tp:taxon-name>Placusa vaga</tp:taxon-name></italic> Casey <bold>47</bold> <italic><tp:taxon-name>Acrotona smithi</tp:taxon-name></italic> (Casey) <bold>48</bold> <italic><tp:taxon-name>Acrotona subpygmaea</tp:taxon-name></italic> (Bernhauer). Scale 1mm.</p></caption><graphic xmlns:xlink="http://www.w3.org/1999/xlink" xlink:href="ZooKeys-186-119-g019.jpg" position="float" orientation="portrait" xlink:type="simple"/></fig><fig id="F38" position="float" orientation="portrait"><label>Figures 116–131.</label><caption><p><italic><tp:taxon-name>Acrotona smithi</tp:taxon-name></italic> (Casey) <bold>116</bold> aedeagus abparameral view <bold>117</bold> aedeagus lateral view internal sac retracted <bold>118</bold> aedeagus lateral view internal sac everted <bold>119</bold> male tergite 8 <bold>120</bold> male sternite 8 <bold>121–122</bold> spermathecae <bold>123</bold> female tergite 8 <bold>124</bold> female sternite 8. <italic><tp:taxon-name>Acrotona subpygmaea</tp:taxon-name></italic> (Bernhauer): <bold>125</bold> aedeagus abparameral view <bold>126</bold> aedeagus lateral view <bold>127</bold> male tergite 8 <bold>128</bold> male sternite 8  <bold>129</bold> spermatheca <bold>130</bold> female tergite 8 <bold>131</bold> female sternite 8. Scale 0.2 mm.</p></caption><graphic xmlns:xlink="http://www.w3.org/1999/xlink" xlink:href="ZooKeys-186-119-g038.jpg" position="float" orientation="portrait" xlink:type="simple"/></fig><fig id="F20" position="float" orientation="portrait"><label>Maps 45–48.</label><caption><p>Distribution in Ontario of: <bold>45</bold> <italic><tp:taxon-name>Placusa incompleta</tp:taxon-name></italic> Sjöberg <bold>46</bold> <italic><tp:taxon-name>Placusa vaga</tp:taxon-name></italic> Casey <bold>47</bold> <italic><tp:taxon-name>Acrotona smithi</tp:taxon-name></italic> (Casey) <bold>48</bold> <italic><tp:taxon-name>Acrotona subpygmaea</tp:taxon-name></italic> (Bernhauer).</p></caption><graphic xmlns:xlink="http://www.w3.org/1999/xlink" xlink:href="ZooKeys-186-119-g020.jpg" position="float" orientation="portrait" xlink:type="simple"/></fig></tp:treatment-sec><ref-list><ref id="B78"><mixed-citation xmlns:xlink="http://www.w3.org/1999/xlink" xlink:type="simple"><person-group><name name-style="western"><surname>Webster</surname><given-names>RP</given-names></name><name name-style="western"><surname>Smetana</surname><given-names>A</given-names></name><name name-style="western"><surname>Sweeney</surname><given-names>JD</given-names></name><name name-style="western"><surname>DeMerchant</surname><given-names>I</given-names></name></person-group> (<year>2012</year>)<article-title> New Staphylinidae (Coleoptera) records with new collection data from New Brunswick and an addition to the fauna of Quebec: Staphylininae.</article-title> In: <person-group><name name-style="western"><surname>Klimaszewski</surname><given-names>J</given-names></name><name name-style="western"><surname>Anderson</surname><given-names>R</given-names></name></person-group> (<role>Eds</role>). <issue-title> Biosystematics and Ecology of Canadian Staphylinidae (Coleoptera) II.</issue-title><source>ZooKeys </source><volume>186</volume>: <fpage>293</fpage>–<lpage>348</lpage>. doi: <ext-link ext-link-type="uri" xlink:href="http://dx.doi.org/10.3897/zookeys.186.2469" xlink:type="simple">10.3897/zookeys.186.2469</ext-link></mixed-citation></ref></ref-list></tp:taxon-treatment>
