# Supplementary material for: New species and distributional records of Aleocharinae (Coleoptera, Staphylinidae) from Ontario, Canada, with a checklist of recorded species
Source: Zookeys. 2012 Apr 26;(186):119–206. doi: 10.3897/zookeys.186.2947 (PMC3349194; doi:10.3897/zookeys.186.2947)
Supplement: XML Treatment for Acrotona subpygmaea [file zookeys.186.2947-treatment48.xml]

<!DOCTYPE tp:taxon-treatment
  PUBLIC "-//TaxonX//DTD Taxonomic Treatment Publishing DTD v0 20100105//EN" "tax-treatment-NSO.dtd">
<tp:taxon-treatment xmlns:tp="http://www.plazi.org/taxpub"><tp:treatment-meta><mixed-citation publication-type="journal"><person-group><name><surname>Brunke</surname><given-names>Adam J.</given-names></name><name><surname>Klimaszewski</surname><given-names>Jan</given-names></name><name><surname>Dorval</surname><given-names>Julie-Anne</given-names></name><name><surname>Bourdon</surname><given-names>Caroline</given-names></name><name><surname>Paiero</surname><given-names>Steven M.</given-names></name><name><surname>Marshall</surname><given-names>Stephen A.</given-names></name></person-group><article-title>New species and distributional records of Aleocharinae (Coleoptera, Staphylinidae) from Ontario, Canada, with a checklist of recorded species</article-title><source>Zookeys</source><day>26</day><month>4</month><year>2012</year><volume>2012</volume><issue>186</issue><fpage>119</fpage><lpage>206</lpage><pub-id pub-id-type="doi">10.3897/zookeys.186.2947</pub-id></mixed-citation></tp:treatment-meta><tp:nomenclature><tp:taxon-name>
                            <tp:taxon-name-part taxon-name-part-type="genus">Acrotona</tp:taxon-name-part>
                        	
                            <tp:taxon-name-part taxon-name-part-type="species">subpygmaea</tp:taxon-name-part>
                        <object-id xmlns:xlink="http://www.w3.org/1999/xlink" xlink:type="simple">http://species-id.net/wiki/Acrotona_subpygmaea</object-id>
                        </tp:taxon-name><tp:taxon-authority>(Bernhauer, 1909)</tp:taxon-authority><tp:taxon-status xmlns:xlink="http://www.w3.org/1999/xlink" xlink:type="simple">New Ontario Record</tp:taxon-status><xref ref-type="fig" rid="F19">Figs 48</xref><xref ref-type="fig" rid="F38">125–131</xref><xref ref-type="fig" rid="F20">Map 48</xref><tp:nomenclature-citation-list><tp:nomenclature-citation><tp:taxon-name>Atheta subpygmaea</tp:taxon-name><comment> Bernhauer, 1909: 526. Lectotype (female): Massachusetts, Framingham; Frost; 6775; our lectotype designation label [present designation] (FMNH). Paralectotype (male): Massachusetts, Framingham; Frost; 6777; our paralectotype designation label [present designation] (FMNH) [specimen missing aedeagus].</comment></tp:nomenclature-citation><tp:nomenclature-citation><tp:taxon-name>Colpodota avia</tp:taxon-name><comment> Casey, 1910: 154 syn. n.</comment></tp:nomenclature-citation><tp:nomenclature-citation><tp:taxon-name>Colpodota puritana</tp:taxon-name><comment> Casey, 1910: 154 syn. n. Lectotype (male): Massachusetts <italic>puritana</italic> Casey; Type USNM 38994; Casey bequest 1925; our lectotype designation label [present designation] (NMNH). Paralectotypes (4): Massachusetts: <italic>puritana</italic> Casey; Type USNM 38994; Casey bequest 1925; our paralectotype designation label [present designation] 1 male, 3 females (NMNH).</comment></tp:nomenclature-citation></tp:nomenclature-citation-list></tp:nomenclature><tp:treatment-sec sec-type="Material examined"><title>Material examined.</title><p>(Type material – see above). CANADA: ON: <italic>Hald.-Norfolk Reg</italic>., Backus Woods, Wetland trail, <named-content xmlns:xlink="http://www.w3.org/1999/xlink" content-type="dwc:verbatimCoordinates" xlink:type="simple">42°39'54"N, 80°29'34"W,</named-content> sugar maple dom. mesic forest, sift litter, 2.iv.2010, A. Brunke, 3 (DEBU), Backus Woods, 4.x.2010, 1 (DEBU), Backus Woods, north block, <named-content xmlns:xlink="http://www.w3.org/1999/xlink" content-type="dwc:verbatimCoordinates" xlink:type="simple">42°40'7"N, 80°29'34"W,</named-content> ex. sifted litter, berlese, 23.iv.2011, Brunke and Marshall, 1 (DEBU), Cronmiller Prop., ~6km W St. Williams, <named-content xmlns:xlink="http://www.w3.org/1999/xlink" content-type="dwc:verbatimCoordinates" xlink:type="simple">42°40'20"N, 80°29'29"W,</named-content> forest, sand ridge, malaise pans, 17 to 31.v.2011, Brunke &amp; Paiero, 1 (DEBU), Cronmiller Prop., ~6km W St. Williams, <named-content xmlns:xlink="http://www.w3.org/1999/xlink" content-type="dwc:verbatimCoordinates" xlink:type="simple">42°40'21"N, 80°29'26"W,</named-content> forest, berlese vernal pool litter, 17.v.2011, A. Brunke, 1 (DEBU), Turkey Point Prov. Pk., site 1, <named-content xmlns:xlink="http://www.w3.org/1999/xlink" content-type="dwc:verbatimCoordinates" xlink:type="simple">42°41'48"N, 80°19'48"W,</named-content> forest, sift tree hole litter, 12.x.2011, A. Brunke, 1 (DEBU); <italic>Haliburton Co</italic>., 10 km SE Dorset, 45.16, -78.84, vernal pool litter (previously wet), 19.vi.2011, S. Kullik, 1 (DEBU), same data except: 45.17 -78.82, 17.x.2009, 1 (DEBU); <italic>Northumberland Co</italic>.<bold>,</bold> Peter’s Woods PNR, <named-content xmlns:xlink="http://www.w3.org/1999/xlink" content-type="dwc:verbatimCoordinates" xlink:type="simple">44°7'27"N, 78°2'21"W,</named-content> ex. cold wet moss on rocks and edge of spring, 15.ix.2011, A. Brunke, 1 (DEBU); <italic>Prescott and Russell United Co</italic>., Alfred Bog, berlese litter, forest trail, 17.vii.1982, L. LeSage, 2 (CNC).</p></tp:treatment-sec><tp:treatment-sec sec-type="Distribution"><title>Distribution.</title><p>Canada: ON, NS; USA: IN, MA, RI (<xref ref-type="bibr" rid="B11">Blatchley 1910</xref>; <xref ref-type="bibr" rid="B66">Majka et al. 2008</xref> (as <italic><tp:taxon-name>Atheta avia</tp:taxon-name></italic>); <xref ref-type="bibr" rid="B63">Majka and Klimaszewski 2010</xref>). Native.</p></tp:treatment-sec><tp:treatment-sec sec-type="Comments"><title>Comments.</title><p>In an online catalog of North American <tp:taxon-name>Athetini</tp:taxon-name> (<xref ref-type="bibr" rid="B25">Gusarov 2003b</xref>), <italic><tp:taxon-name>Acrotona avia</tp:taxon-name></italic> is listed as a synonym of <italic><tp:taxon-name>Acrotona subpygmaea</tp:taxon-name></italic>. In <xref ref-type="bibr" rid="B66">Majka et al. (2008)</xref>, <italic><tp:taxon-name>Acrotona avia</tp:taxon-name></italic> (Casey) was provisionally maintained as a valid species because one of us (JK) was unable to study the aedeagus of the only male syntype of <italic><tp:taxon-name>Acrotona subpygmaea</tp:taxon-name></italic>, which was missing or overcleared. After examination of additional material, we have discovered that the female syntype of <italic><tp:taxon-name>Acrotona subpygmaea</tp:taxon-name></italic> is very distinctive for its deeply emarginate apex of sternite VIII (<xref ref-type="fig" rid="F38">Fig. 131</xref>) and shape of the spermatheca (<xref ref-type="fig" rid="F38">Fig. 129</xref>), characteristics shared by the female syntypes of <italic><tp:taxon-name>Acrotona avia</tp:taxon-name></italic>. Additionally, both species do not differ externally. Therefore, to provide taxonomic stability for this common species, we here <!--PageBreak-->synonymize <italic><tp:taxon-name>Acrotona avia</tp:taxon-name></italic> (Casey) with <italic><tp:taxon-name>Acrotona subpygmaea</tp:taxon-name></italic> (Bernhauer) and designate a lectotype for the latter species. <xref ref-type="bibr" rid="B66">Majka et al. (2008)</xref> synonymyzed <italic><tp:taxon-name>Acrotona puritana</tp:taxon-name></italic> (Casey) with <italic><tp:taxon-name>Acrotona avia</tp:taxon-name></italic> (synonymy confirmed here), which now becomes a synonym of <italic><tp:taxon-name>Acrotona subpygmaea</tp:taxon-name></italic> (Bernhauer). We here designate a lectotype for <italic><tp:taxon-name>Acrotona puritana</tp:taxon-name></italic> (Casey). Specimens reported from New Brunswick and illustrated as <italic><tp:taxon-name>Acrotona subpygmaea</tp:taxon-name></italic> in <xref ref-type="bibr" rid="B55">Klimaszewski et al. (2005b)</xref> represent an undescribed species that will be treated in a future publication.</p><p>There are some Canadian specimens currently identified as <italic><tp:taxon-name>Acrotona subpygmaea</tp:taxon-name></italic> that possess very short elytra and slightly different sexual characters (R. Webster and J. Klimaszewski <italic>unpublished data</italic>) including one Ontario female [Backus Woods, Wetland trail, <named-content xmlns:xlink="http://www.w3.org/1999/xlink" content-type="dwc:verbatimCoordinates" xlink:type="simple">42°39'54"N, 80°29'34"W,</named-content> sugar maple dom. mesic forest, sift litter, 2.iv.2010]. Therefore, we recommend that identifications of <italic><tp:taxon-name>Acrotona subpygmaea</tp:taxon-name></italic> be based on the distinctive sexual characteristics of either sex (<xref ref-type="fig" rid="F38">Figs 125–131</xref>) until the Nearctic diversity of this genus is more adequately known. <italic><tp:taxon-name>Acrotona subpygmaea</tp:taxon-name></italic> is a common species occurring in a variety of forest litter microhabitats and has been collected in both spring and fall. We expect this species to occur broadly across northeastern North America.</p></tp:treatment-sec><tp:treatment-sec><!--Section generated to contain objects referenced in tp:taxon-treatment.--><fig id="F19" position="float" orientation="portrait"><label>Figures 43–48.</label><caption><p>Dorsal habitus of: <bold>43</bold> <italic><tp:taxon-name>Phymatura blanchardi</tp:taxon-name></italic> (Casey) <bold>44</bold> <italic><tp:taxon-name>Thecturota pusio</tp:taxon-name></italic> (Casey)  <bold>45</bold> <italic><tp:taxon-name>Placusa incompleta</tp:taxon-name></italic> Sjöberg <bold>46</bold> <italic><tp:taxon-name>Placusa vaga</tp:taxon-name></italic> Casey <bold>47</bold> <italic><tp:taxon-name>Acrotona smithi</tp:taxon-name></italic> (Casey) <bold>48</bold> <italic><tp:taxon-name>Acrotona subpygmaea</tp:taxon-name></italic> (Bernhauer). Scale 1mm.</p></caption><graphic xmlns:xlink="http://www.w3.org/1999/xlink" xlink:href="ZooKeys-186-119-g019.jpg" position="float" orientation="portrait" xlink:type="simple"/></fig><fig id="F38" position="float" orientation="portrait"><label>Figures 116–131.</label><caption><p><italic><tp:taxon-name>Acrotona smithi</tp:taxon-name></italic> (Casey) <bold>116</bold> aedeagus abparameral view <bold>117</bold> aedeagus lateral view internal sac retracted <bold>118</bold> aedeagus lateral view internal sac everted <bold>119</bold> male tergite 8 <bold>120</bold> male sternite 8 <bold>121–122</bold> spermathecae <bold>123</bold> female tergite 8 <bold>124</bold> female sternite 8. <italic><tp:taxon-name>Acrotona subpygmaea</tp:taxon-name></italic> (Bernhauer): <bold>125</bold> aedeagus abparameral view <bold>126</bold> aedeagus lateral view <bold>127</bold> male tergite 8 <bold>128</bold> male sternite 8  <bold>129</bold> spermatheca <bold>130</bold> female tergite 8 <bold>131</bold> female sternite 8. Scale 0.2 mm.</p></caption><graphic xmlns:xlink="http://www.w3.org/1999/xlink" xlink:href="ZooKeys-186-119-g038.jpg" position="float" orientation="portrait" xlink:type="simple"/></fig><fig id="F20" position="float" orientation="portrait"><label>Maps 45–48.</label><caption><p>Distribution in Ontario of: <bold>45</bold> <italic><tp:taxon-name>Placusa incompleta</tp:taxon-name></italic> Sjöberg <bold>46</bold> <italic><tp:taxon-name>Placusa vaga</tp:taxon-name></italic> Casey <bold>47</bold> <italic><tp:taxon-name>Acrotona smithi</tp:taxon-name></italic> (Casey) <bold>48</bold> <italic><tp:taxon-name>Acrotona subpygmaea</tp:taxon-name></italic> (Bernhauer).</p></caption><graphic xmlns:xlink="http://www.w3.org/1999/xlink" xlink:href="ZooKeys-186-119-g020.jpg" position="float" orientation="portrait" xlink:type="simple"/></fig></tp:treatment-sec><ref-list><ref id="B11"><mixed-citation xmlns:xlink="http://www.w3.org/1999/xlink" xlink:type="simple"><person-group><name name-style="western"><surname>Blatchley</surname><given-names>WS</given-names></name></person-group> (<year>1910</year>)<source> An illustrated descriptive catalog of the Coleoptera or beetles (exclusive of the Rhynchophora) known to occur in Indiana.</source><publisher-name>The Nature Publishing Co., Indianapolis</publisher-name>, <publisher-loc>Indiana</publisher-loc>, <lpage>1386</lpage> pp.doi: <ext-link ext-link-type="uri" xlink:href="http://dx.doi.org/10.5962/bhl.title.56580" xlink:type="simple">10.5962/bhl.title.56580</ext-link></mixed-citation></ref><ref id="B66"><mixed-citation xmlns:xlink="http://www.w3.org/1999/xlink" xlink:type="simple"><person-group><name name-style="western"><surname>Majka</surname><given-names>CG</given-names></name><name name-style="western"><surname>Klimaszewski</surname><given-names>J</given-names></name><name name-style="western"><surname>Lauff</surname><given-names>RF</given-names></name></person-group> (<year>2008</year>)<article-title> The coastal rove beetles (Coleoptera, Staphylinidae) of Atlantic Canada: a survey and new records.</article-title><source>ZooKeys </source><volume>2</volume>: <fpage>115</fpage>-<lpage>150</lpage>. doi: <ext-link ext-link-type="uri" xlink:href="http://dx.doi.org/10.3897/zookeys.2.2" xlink:type="simple">10.3897/zookeys.2.2</ext-link></mixed-citation></ref><ref id="B63"><mixed-citation xmlns:xlink="http://www.w3.org/1999/xlink" xlink:type="simple"><person-group><name name-style="western"><surname>Majka</surname><given-names>CG</given-names></name><name name-style="western"><surname>Klimaszewski</surname><given-names>J</given-names></name></person-group> (<year>2010</year>)<article-title> Contributions to the knowledge of the Aleocharinae (Coleoptera, Staphylinidae) in the Maritime Provinces of Canada.</article-title><source>ZooKeys </source><volume>46</volume>: <fpage>15</fpage>-<lpage>39</lpage>. doi: <ext-link ext-link-type="uri" xlink:href="http://dx.doi.org/10.3897/zookeys.46.413" xlink:type="simple">10.3897/zookeys.46.413</ext-link></mixed-citation></ref><ref id="B25"><mixed-citation xmlns:xlink="http://www.w3.org/1999/xlink" xlink:type="simple"><person-group><name name-style="western"><surname>Gusarov</surname><given-names>VI</given-names></name></person-group> (<year>2003b</year>)<source> A catalogue of the athetine species of America north of Mexico (Coleoptera: Staphylinidae: Aleocharinae: Athetini).http://nhm.ku.edu/ksem/peet/cata_web.htm [accessed January 2012].</source></mixed-citation></ref><ref id="B55"><mixed-citation xmlns:xlink="http://www.w3.org/1999/xlink" xlink:type="simple"><person-group><name name-style="western"><surname>Klimaszewski</surname><given-names>J</given-names></name><name name-style="western"><surname>Sweeney</surname><given-names>J</given-names></name><name name-style="western"><surname>Price</surname><given-names>J</given-names></name><name name-style="western"><surname>Pelletier</surname><given-names>G</given-names></name></person-group> (<year>2005b</year>)<article-title> Rove beetles (Coleoptera: Staphylinidae) in red spruce stands, eastern Canada: diversity, abundance, and descriptions of new species.</article-title><source>The Canadian Entomologist </source><volume>137</volume>: <fpage>1</fpage>-<lpage>48</lpage>. doi: <ext-link ext-link-type="uri" xlink:href="http://dx.doi.org/10.4039/n03-123" xlink:type="simple">10.4039/n03-123</ext-link></mixed-citation></ref></ref-list></tp:taxon-treatment>
