# Supplementary material for: New species and distributional records of Aleocharinae (Coleoptera, Staphylinidae) from Ontario, Canada, with a checklist of recorded species
Source: Zookeys. 2012 Apr 26;(186):119–206. doi: 10.3897/zookeys.186.2947 (PMC3349194; doi:10.3897/zookeys.186.2947)
Supplement: XML Treatment for Alevonota gracilenta [file zookeys.186.2947-treatment49.xml]

<!DOCTYPE tp:taxon-treatment
  PUBLIC "-//TaxonX//DTD Taxonomic Treatment Publishing DTD v0 20100105//EN" "tax-treatment-NSO.dtd">
<tp:taxon-treatment xmlns:tp="http://www.plazi.org/taxpub"><tp:treatment-meta><mixed-citation publication-type="journal"><person-group><name><surname>Brunke</surname><given-names>Adam J.</given-names></name><name><surname>Klimaszewski</surname><given-names>Jan</given-names></name><name><surname>Dorval</surname><given-names>Julie-Anne</given-names></name><name><surname>Bourdon</surname><given-names>Caroline</given-names></name><name><surname>Paiero</surname><given-names>Steven M.</given-names></name><name><surname>Marshall</surname><given-names>Stephen A.</given-names></name></person-group><article-title>New species and distributional records of Aleocharinae (Coleoptera, Staphylinidae) from Ontario, Canada, with a checklist of recorded species</article-title><source>Zookeys</source><day>26</day><month>4</month><year>2012</year><volume>2012</volume><issue>186</issue><fpage>119</fpage><lpage>206</lpage><pub-id pub-id-type="doi">10.3897/zookeys.186.2947</pub-id></mixed-citation></tp:treatment-meta><tp:nomenclature><tp:taxon-name>
                            <tp:taxon-name-part taxon-name-part-type="genus">Alevonota</tp:taxon-name-part>
                        	
                            <tp:taxon-name-part taxon-name-part-type="species">gracilenta</tp:taxon-name-part>
                        <object-id xmlns:xlink="http://www.w3.org/1999/xlink" xlink:type="simple">http://species-id.net/wiki/Alevonota_gracilenta</object-id>
                        </tp:taxon-name><tp:taxon-authority>(Erichson, 1839)</tp:taxon-authority><tp:taxon-status xmlns:xlink="http://www.w3.org/1999/xlink" xlink:type="simple">New North American Record</tp:taxon-status><xref ref-type="fig" rid="F22">Figs 49</xref><xref ref-type="fig" rid="F39">132–134</xref><xref ref-type="fig" rid="F21">Map 49</xref><xref ref-type="bibr" rid="B8">spermatheca in Assing and Wunderle (2008)</xref></tp:nomenclature><tp:treatment-sec sec-type="Material examined"><title>Material examined.</title><p>CANADA: ON:<italic>Waterloo Reg</italic>.,Blair, Whistle Bare Rd. and Township Rd.1, 43.372 -80.362, soybean field, pitfall trap, 29.vi.2010, A. Brunke, 2 (DEBU); <italic>Wellington Co</italic>.,Eramosa, hedgerow, pitfall, 4.v.2010, A. Brunke, 1 (DEBU), same data except: 13.vii.2010, 1 (DEBU), Guelph, hedgerow, pitfall, 19.v.2009, 1 (DEBU), same data except: 1.ix.2009, 1 (DEBU).</p><fig id="F22" position="float" orientation="portrait"><label>Figures 49–54.</label><caption><p>Dorsal habitus of: <bold>49</bold> <italic><tp:taxon-name>Alevonota gracilenta</tp:taxon-name></italic> (Erichson) <bold>50</bold> <italic><tp:taxon-name>Aloconota sulcifrons</tp:taxon-name></italic> (Stephens) <bold>51</bold> <italic><tp:taxon-name>Atheta capsularis</tp:taxon-name></italic> Klimaszewski <bold>52</bold> <italic><tp:taxon-name>Atheta aemula</tp:taxon-name></italic> (Erichson) <bold>53</bold> <italic><tp:taxon-name>Atheta borealis</tp:taxon-name></italic> Klimaszewski &amp; Langor  <bold>54</bold> <italic><tp:taxon-name>Atheta circulicollis</tp:taxon-name></italic> Lohse. Scale 1mm.</p></caption><graphic xmlns:xlink="http://www.w3.org/1999/xlink" xlink:href="ZooKeys-186-119-g022.jpg" position="float" orientation="portrait" xlink:type="simple"/></fig></tp:treatment-sec><tp:treatment-sec sec-type="Distribution"><title>Distribution.</title><p>Canada: ON; widespread in western Palaearctic (<xref ref-type="bibr" rid="B8">Assing and Wunderle 2008</xref>). Adventive in Canada.</p><fig id="F21" position="float" orientation="portrait"><label>Maps 49–52.</label><caption><p>Distribution in Ontario of: <bold>49</bold> <italic><tp:taxon-name>Alevonota gracilenta</tp:taxon-name></italic> (Erichson) <bold>50</bold> <italic><tp:taxon-name>Aloconota sulcifrons</tp:taxon-name></italic> (Stephens) <bold>51</bold> <italic><tp:taxon-name>Atheta capsularis</tp:taxon-name></italic> Klimaszewski <bold>52</bold> <italic><tp:taxon-name>Atheta aemula</tp:taxon-name></italic> (Erichson).</p></caption><graphic xmlns:xlink="http://www.w3.org/1999/xlink" xlink:href="ZooKeys-186-119-g021.jpg" position="float" orientation="portrait" xlink:type="simple"/></fig></tp:treatment-sec><tp:treatment-sec sec-type="Comments"><title>Comments.</title><p><italic><tp:taxon-name>Alevonota gracilenta</tp:taxon-name></italic> is recorded here for the first time in North America as an adventive species. It is rather easily recognized in North America by the narrow, linear habitus, small eyes and distinctive aedeagus with a long flagellum (<xref ref-type="fig" rid="F39">Fig. 132</xref>).</p><p><italic><tp:taxon-name>Alevonota gracilenta</tp:taxon-name></italic> apparently prefers a wide range of unforested habitats in its native range but is usually only collected in small numbers and using passive traps (<xref ref-type="bibr" rid="B8">Assing and Wunderle 2008</xref>). It was suggested that known specimens represent dispersing individuals and that the real habitat preferences of this species remain unknown, but are possibly subterranean (<xref ref-type="bibr" rid="B8">Assing and Wunderle 2008</xref>). The accidental introduction of this obscure Palaearctic species to North America is surprising and may be quite recent as all known specimens are from 2009–2010 and from two contiguous counties in southern Ontario. A specimen identified as <italic><tp:taxon-name>Alevonota</tp:taxon-name></italic> by G.A. Lohse from Colorado is deposited in the CNC (A. Davies <italic>pers. comm</italic>.) and study of this specimen may reveal that native <italic><tp:taxon-name>Alevonota</tp:taxon-name></italic> species occur in North America.<!--PageBreak--></p></tp:treatment-sec><tp:treatment-sec><!--Section generated to contain objects referenced in tp:taxon-treatment.--><fig id="F39" position="float" orientation="portrait"><label>Figures 132–149.</label><caption><p><italic><tp:taxon-name>Alevonota gracilenta</tp:taxon-name></italic> (Erichson)  <bold>132</bold> aedeagus lateral view <bold>133</bold> male tergite 8  <bold>134</bold> male sternite 8. <italic><tp:taxon-name>Atheta (Microdota) alesi</tp:taxon-name></italic> Klimaszewski &amp; Brunke sp. n.: <bold>135</bold> aedeagus abparameral view <bold>136</bold> aedeagus lateral view <bold>137</bold> male tergite 8 <bold>138</bold> male sternite 8 <bold>139</bold> spermatheca <bold>140</bold> female tergite 8 <bold>141</bold> female sternite 8. <italic><tp:taxon-name>Callicerus obscurus</tp:taxon-name></italic> Gravenhorst: <bold>142</bold> aedeagus lateral view <bold>143</bold> spermatheca. <italic><tp:taxon-name>Callicerus rigidicornis</tp:taxon-name></italic> (Erichson)  <bold>144</bold> aedeagus lateral view <bold>145</bold> spermatheca. <italic><tp:taxon-name>Dinaraea backusensis</tp:taxon-name></italic> Klimaszewski and Brunke sp. n.: <bold>146</bold> aedeagus lateral view <bold>147</bold> male tergite 8 <bold>148</bold> male sternite 8. <italic><tp:taxon-name>Philhygra proterminalis</tp:taxon-name></italic> (Bernhauer): <bold>149</bold> aedeagus lateral view. Scale 0.2 mm.</p></caption><graphic xmlns:xlink="http://www.w3.org/1999/xlink" xlink:href="ZooKeys-186-119-g039.jpg" position="float" orientation="portrait" xlink:type="simple"/></fig></tp:treatment-sec><ref-list><ref id="B8"><mixed-citation xmlns:xlink="http://www.w3.org/1999/xlink" xlink:type="simple"><person-group><name name-style="western"><surname>Assing</surname><given-names>V</given-names></name><name name-style="western"><surname>Wunderle</surname><given-names>P</given-names></name></person-group> (<year>2008</year>)<source> On the <italic>Alevonota</italic> species of the Western Palaearctic region (Coleoptera: Staphylinidae: Aleocharinae: Athetini). Beiträge zur Entomologie 58: 145–189.]</source></mixed-citation></ref></ref-list></tp:taxon-treatment>
