# Supplementary material for: New species and distributional records of Aleocharinae (Coleoptera, Staphylinidae) from Ontario, Canada, with a checklist of recorded species
Source: Zookeys. 2012 Apr 26;(186):119–206. doi: 10.3897/zookeys.186.2947 (PMC3349194; doi:10.3897/zookeys.186.2947)
Supplement: XML Treatment for Atheta capsularis [file zookeys.186.2947-treatment51.xml]

<!DOCTYPE tp:taxon-treatment
  PUBLIC "-//TaxonX//DTD Taxonomic Treatment Publishing DTD v0 20100105//EN" "tax-treatment-NSO.dtd">
<tp:taxon-treatment xmlns:tp="http://www.plazi.org/taxpub"><tp:treatment-meta><mixed-citation publication-type="journal"><person-group><name><surname>Brunke</surname><given-names>Adam J.</given-names></name><name><surname>Klimaszewski</surname><given-names>Jan</given-names></name><name><surname>Dorval</surname><given-names>Julie-Anne</given-names></name><name><surname>Bourdon</surname><given-names>Caroline</given-names></name><name><surname>Paiero</surname><given-names>Steven M.</given-names></name><name><surname>Marshall</surname><given-names>Stephen A.</given-names></name></person-group><article-title>New species and distributional records of Aleocharinae (Coleoptera, Staphylinidae) from Ontario, Canada, with a checklist of recorded species</article-title><source>Zookeys</source><day>26</day><month>4</month><year>2012</year><volume>2012</volume><issue>186</issue><fpage>119</fpage><lpage>206</lpage><pub-id pub-id-type="doi">10.3897/zookeys.186.2947</pub-id></mixed-citation></tp:treatment-meta><tp:nomenclature><tp:taxon-name>
                            <tp:taxon-name-part taxon-name-part-type="genus">Atheta</tp:taxon-name-part>
                        	
                            <tp:taxon-name-part taxon-name-part-type="species">capsularis</tp:taxon-name-part>
                        <object-id xmlns:xlink="http://www.w3.org/1999/xlink" xlink:type="simple">http://species-id.net/wiki/Atheta_capsularis</object-id>
                        </tp:taxon-name><tp:taxon-authority>Klimaszewski, 2005</tp:taxon-authority><tp:taxon-status xmlns:xlink="http://www.w3.org/1999/xlink" xlink:type="simple">New Ontario Record</tp:taxon-status><xref ref-type="fig" rid="F22">Fig. 51</xref><xref ref-type="fig" rid="F21">Map 51</xref><xref ref-type="bibr" rid="B55">genitalia in Klimaszewski et al. (2005b)</xref></tp:nomenclature><tp:treatment-sec sec-type="Material examined"><title>Material examined.</title><p>CANADA: ON:<italic>Thunder Bay Distr</italic>., Neys Provincial Park, campground area 2, <named-content xmlns:xlink="http://www.w3.org/1999/xlink" content-type="dwc:verbatimCoordinates" xlink:type="simple">48°47'17"N, 86°37'32"W,</named-content> forest, dung pans, 16 to 19.vii.2002, M. Buck, 1 (DEBU).<!--PageBreak--></p></tp:treatment-sec><tp:treatment-sec sec-type="Distribution"><title>Distribution.</title><p>Canada: YT, ON, QC, NB, NL (<xref ref-type="bibr" rid="B55">Klimaszewski et al. 2005b</xref>; <xref ref-type="bibr" rid="B48">Klimaszewski et al. 2007b</xref>; <xref ref-type="bibr" rid="B47">Klimaszewski et al. 2011</xref>). Native.</p></tp:treatment-sec><tp:treatment-sec><!--Section generated to contain objects referenced in tp:taxon-treatment.--><fig id="F22" position="float" orientation="portrait"><label>Figures 49–54.</label><caption><p>Dorsal habitus of: <bold>49</bold> <italic><tp:taxon-name>Alevonota gracilenta</tp:taxon-name></italic> (Erichson) <bold>50</bold> <italic><tp:taxon-name>Aloconota sulcifrons</tp:taxon-name></italic> (Stephens) <bold>51</bold> <italic><tp:taxon-name>Atheta capsularis</tp:taxon-name></italic> Klimaszewski <bold>52</bold> <italic><tp:taxon-name>Atheta aemula</tp:taxon-name></italic> (Erichson) <bold>53</bold> <italic><tp:taxon-name>Atheta borealis</tp:taxon-name></italic> Klimaszewski &amp; Langor  <bold>54</bold> <italic><tp:taxon-name>Atheta circulicollis</tp:taxon-name></italic> Lohse. Scale 1mm.</p></caption><graphic xmlns:xlink="http://www.w3.org/1999/xlink" xlink:href="ZooKeys-186-119-g022.jpg" position="float" orientation="portrait" xlink:type="simple"/></fig><fig id="F21" position="float" orientation="portrait"><label>Maps 49–52.</label><caption><p>Distribution in Ontario of: <bold>49</bold> <italic><tp:taxon-name>Alevonota gracilenta</tp:taxon-name></italic> (Erichson) <bold>50</bold> <italic><tp:taxon-name>Aloconota sulcifrons</tp:taxon-name></italic> (Stephens) <bold>51</bold> <italic><tp:taxon-name>Atheta capsularis</tp:taxon-name></italic> Klimaszewski <bold>52</bold> <italic><tp:taxon-name>Atheta aemula</tp:taxon-name></italic> (Erichson).</p></caption><graphic xmlns:xlink="http://www.w3.org/1999/xlink" xlink:href="ZooKeys-186-119-g021.jpg" position="float" orientation="portrait" xlink:type="simple"/></fig></tp:treatment-sec><ref-list><ref id="B55"><mixed-citation xmlns:xlink="http://www.w3.org/1999/xlink" xlink:type="simple"><person-group><name name-style="western"><surname>Klimaszewski</surname><given-names>J</given-names></name><name name-style="western"><surname>Sweeney</surname><given-names>J</given-names></name><name name-style="western"><surname>Price</surname><given-names>J</given-names></name><name name-style="western"><surname>Pelletier</surname><given-names>G</given-names></name></person-group> (<year>2005b</year>)<article-title> Rove beetles (Coleoptera: Staphylinidae) in red spruce stands, eastern Canada: diversity, abundance, and descriptions of new species.</article-title><source>The Canadian Entomologist </source><volume>137</volume>: <fpage>1</fpage>-<lpage>48</lpage>. doi: <ext-link ext-link-type="uri" xlink:href="http://dx.doi.org/10.4039/n03-123" xlink:type="simple">10.4039/n03-123</ext-link></mixed-citation></ref><ref id="B48"><mixed-citation xmlns:xlink="http://www.w3.org/1999/xlink" xlink:type="simple"><person-group><name name-style="western"><surname>Klimaszewski</surname><given-names>J</given-names></name><name name-style="western"><surname>Langor</surname><given-names>D</given-names></name><name name-style="western"><surname>Savard</surname><given-names>K</given-names></name><name name-style="western"><surname>Pelletier</surname><given-names>G</given-names></name><name name-style="western"><surname>Chandler</surname><given-names>DS</given-names></name><name name-style="western"><surname>Sweeney</surname><given-names>J</given-names></name></person-group> (<year>2007b</year>)<article-title> Rove beetles (Coleoptera: Staphylinidae) in yellow birch-dominated stands of southeastern Quebec, Canada: Diversity, abundance, and description of a new species.</article-title><source>The Canadian Entomologist </source><volume>139</volume>: <fpage>793</fpage>-<lpage>833</lpage>. doi: <ext-link ext-link-type="uri" xlink:href="http://dx.doi.org/10.4039/n06-057" xlink:type="simple">10.4039/n06-057</ext-link></mixed-citation></ref><ref id="B47"><mixed-citation xmlns:xlink="http://www.w3.org/1999/xlink" xlink:type="simple"><person-group><name name-style="western"><surname>Klimaszewski</surname><given-names>J</given-names></name><name name-style="western"><surname>Langor</surname><given-names>D</given-names></name><name name-style="western"><surname>Pelletier</surname><given-names>G</given-names></name><name name-style="western"><surname>Bourdon</surname><given-names>C</given-names></name><name name-style="western"><surname>Perdereau</surname><given-names>L</given-names></name></person-group> (<year>2011</year>)<source> Aleocharine beetles (Coleoptera, Staphylinidae) of the province of Newfoundland and Labrador, Canada.</source><publisher-name>Pensoft Publishers, Sofia</publisher-name>, <publisher-loc>Moscow</publisher-loc>, <lpage>313</lpage> pp.</mixed-citation></ref></ref-list></tp:taxon-treatment>
