# Supplementary material for: New species and distributional records of Aleocharinae (Coleoptera, Staphylinidae) from Ontario, Canada, with a checklist of recorded species
Source: Zookeys. 2012 Apr 26;(186):119–206. doi: 10.3897/zookeys.186.2947 (PMC3349194; doi:10.3897/zookeys.186.2947)
Supplement: XML Treatment for Atheta (Atheta) aemula [file zookeys.186.2947-treatment52.xml]

<!DOCTYPE tp:taxon-treatment
  PUBLIC "-//TaxonX//DTD Taxonomic Treatment Publishing DTD v0 20100105//EN" "tax-treatment-NSO.dtd">
<tp:taxon-treatment xmlns:tp="http://www.plazi.org/taxpub"><tp:treatment-meta><mixed-citation publication-type="journal"><person-group><name><surname>Brunke</surname><given-names>Adam J.</given-names></name><name><surname>Klimaszewski</surname><given-names>Jan</given-names></name><name><surname>Dorval</surname><given-names>Julie-Anne</given-names></name><name><surname>Bourdon</surname><given-names>Caroline</given-names></name><name><surname>Paiero</surname><given-names>Steven M.</given-names></name><name><surname>Marshall</surname><given-names>Stephen A.</given-names></name></person-group><article-title>New species and distributional records of Aleocharinae (Coleoptera, Staphylinidae) from Ontario, Canada, with a checklist of recorded species</article-title><source>Zookeys</source><day>26</day><month>4</month><year>2012</year><volume>2012</volume><issue>186</issue><fpage>119</fpage><lpage>206</lpage><pub-id pub-id-type="doi">10.3897/zookeys.186.2947</pub-id></mixed-citation></tp:treatment-meta><tp:nomenclature><tp:taxon-name>
                            <tp:taxon-name-part taxon-name-part-type="genus">Atheta</tp:taxon-name-part>
                            <tp:taxon-name-part taxon-name-part-type="subgenus"> (Atheta) </tp:taxon-name-part>
                            <tp:taxon-name-part taxon-name-part-type="species">aemula</tp:taxon-name-part>
                        <object-id xmlns:xlink="http://www.w3.org/1999/xlink" xlink:type="simple">http://species-id.net/wiki/Atheta_aemula</object-id>
                        </tp:taxon-name><tp:taxon-authority>(Erichson, 1839)</tp:taxon-authority><tp:taxon-status xmlns:xlink="http://www.w3.org/1999/xlink" xlink:type="simple">New Ontario Record</tp:taxon-status><xref ref-type="fig" rid="F22">Fig. 52</xref><xref ref-type="fig" rid="F21">Map 52</xref><xref ref-type="bibr" rid="B24">genitalia in Gusarov (2003a)</xref></tp:nomenclature><tp:treatment-sec sec-type="Material examined"><title>Material examined.</title><p>CANADA: ON:<italic>Huron Co</italic>., Brucefield, hedgerow, pitfall, 11.v.2009 (1), 8.vi.2009 (1), A. Brunke (DEBU).</p></tp:treatment-sec><tp:treatment-sec sec-type="Distribution"><title>Distribution.</title><p>Canada: ON, QC, NB; USA: CA, IA, KS, MA, MS, NC, NH, NJ, NY, PA, TX (<xref ref-type="bibr" rid="B9">Bernhauer 1907</xref>; <xref ref-type="bibr" rid="B10">Bernhauer 1909</xref>; <xref ref-type="bibr" rid="B24">Gusarov 2003a</xref>; <xref ref-type="bibr" rid="B77">Webster et al. 2009</xref>). Native.</p></tp:treatment-sec><tp:treatment-sec><!--Section generated to contain objects referenced in tp:taxon-treatment.--><fig id="F22" position="float" orientation="portrait"><label>Figures 49–54.</label><caption><p>Dorsal habitus of: <bold>49</bold> <italic><tp:taxon-name>Alevonota gracilenta</tp:taxon-name></italic> (Erichson) <bold>50</bold> <italic><tp:taxon-name>Aloconota sulcifrons</tp:taxon-name></italic> (Stephens) <bold>51</bold> <italic><tp:taxon-name>Atheta capsularis</tp:taxon-name></italic> Klimaszewski <bold>52</bold> <italic><tp:taxon-name>Atheta aemula</tp:taxon-name></italic> (Erichson) <bold>53</bold> <italic><tp:taxon-name>Atheta borealis</tp:taxon-name></italic> Klimaszewski &amp; Langor  <bold>54</bold> <italic><tp:taxon-name>Atheta circulicollis</tp:taxon-name></italic> Lohse. Scale 1mm.</p></caption><graphic xmlns:xlink="http://www.w3.org/1999/xlink" xlink:href="ZooKeys-186-119-g022.jpg" position="float" orientation="portrait" xlink:type="simple"/></fig><fig id="F21" position="float" orientation="portrait"><label>Maps 49–52.</label><caption><p>Distribution in Ontario of: <bold>49</bold> <italic><tp:taxon-name>Alevonota gracilenta</tp:taxon-name></italic> (Erichson) <bold>50</bold> <italic><tp:taxon-name>Aloconota sulcifrons</tp:taxon-name></italic> (Stephens) <bold>51</bold> <italic><tp:taxon-name>Atheta capsularis</tp:taxon-name></italic> Klimaszewski <bold>52</bold> <italic><tp:taxon-name>Atheta aemula</tp:taxon-name></italic> (Erichson).</p></caption><graphic xmlns:xlink="http://www.w3.org/1999/xlink" xlink:href="ZooKeys-186-119-g021.jpg" position="float" orientation="portrait" xlink:type="simple"/></fig></tp:treatment-sec><ref-list><ref id="B24"><mixed-citation xmlns:xlink="http://www.w3.org/1999/xlink" xlink:type="simple"><person-group><name name-style="western"><surname>Gusarov</surname><given-names>VI</given-names></name></person-group> (<year>2003a</year>)<article-title> Revision of some types of North American aleocharines (Coleoptera: Staphylinidae: Aleocharinae), with synonymic notes.</article-title><source>Zootaxa </source><volume>353</volume>: <fpage>1</fpage>-<lpage>134</lpage>.</mixed-citation></ref><ref id="B9"><mixed-citation xmlns:xlink="http://www.w3.org/1999/xlink" xlink:type="simple"><person-group><name name-style="western"><surname>Bernhauer</surname><given-names>M</given-names></name></person-group> (<year>1907</year>)<article-title> Neue Aleocharini aus Nordamerika. (Col.) (3. Stück.).</article-title><source>Deutsche Entomologische Zeitschrift </source><volume>1907</volume>: <fpage>381</fpage>-<lpage>405</lpage></mixed-citation></ref><ref id="B10"><mixed-citation xmlns:xlink="http://www.w3.org/1999/xlink" xlink:type="simple"><person-group><name name-style="western"><surname>Bernhauer</surname><given-names>M</given-names></name></person-group> (<year>1909</year>)<article-title> Neue Aleocharini aus Nordamerika. (Col.) (4. Stück.).</article-title><source>Deutsche Entomologische Zeitschrift </source><volume>1909</volume>: <fpage>515</fpage>-<lpage>528</lpage>.</mixed-citation></ref><ref id="B77"><mixed-citation xmlns:xlink="http://www.w3.org/1999/xlink" xlink:type="simple"><person-group><name name-style="western"><surname>Webster</surname><given-names>RP</given-names></name><name name-style="western"><surname>Klimaszewski</surname><given-names>J</given-names></name><name name-style="western"><surname>Pelletier</surname><given-names>G</given-names></name><name name-style="western"><surname>Savard</surname><given-names>K</given-names></name></person-group> (<year>2009</year>)<article-title> New Staphylinidae (Coleoptera) records with new collection data from New Brunswick, Canada. I. Aleocharinae.</article-title><source>ZooKeys </source><volume>22</volume>: <fpage>171</fpage>-<lpage>248</lpage>. doi: <ext-link ext-link-type="uri" xlink:href="http://dx.doi.org/10.3897/zookeys.22.152" xlink:type="simple">10.3897/zookeys.22.152</ext-link></mixed-citation></ref></ref-list></tp:taxon-treatment>
