# Supplementary material for: New species and distributional records of Aleocharinae (Coleoptera, Staphylinidae) from Ontario, Canada, with a checklist of recorded species
Source: Zookeys. 2012 Apr 26;(186):119–206. doi: 10.3897/zookeys.186.2947 (PMC3349194; doi:10.3897/zookeys.186.2947)
Supplement: XML Treatment for Atheta (Atheta) circulicollis [file zookeys.186.2947-treatment54.xml]

<!DOCTYPE tp:taxon-treatment
  PUBLIC "-//TaxonX//DTD Taxonomic Treatment Publishing DTD v0 20100105//EN" "tax-treatment-NSO.dtd">
<tp:taxon-treatment xmlns:tp="http://www.plazi.org/taxpub"><tp:treatment-meta><mixed-citation publication-type="journal"><person-group><name><surname>Brunke</surname><given-names>Adam J.</given-names></name><name><surname>Klimaszewski</surname><given-names>Jan</given-names></name><name><surname>Dorval</surname><given-names>Julie-Anne</given-names></name><name><surname>Bourdon</surname><given-names>Caroline</given-names></name><name><surname>Paiero</surname><given-names>Steven M.</given-names></name><name><surname>Marshall</surname><given-names>Stephen A.</given-names></name></person-group><article-title>New species and distributional records of Aleocharinae (Coleoptera, Staphylinidae) from Ontario, Canada, with a checklist of recorded species</article-title><source>Zookeys</source><day>26</day><month>4</month><year>2012</year><volume>2012</volume><issue>186</issue><fpage>119</fpage><lpage>206</lpage><pub-id pub-id-type="doi">10.3897/zookeys.186.2947</pub-id></mixed-citation></tp:treatment-meta><tp:nomenclature><tp:taxon-name>
                            <tp:taxon-name-part taxon-name-part-type="genus">Atheta</tp:taxon-name-part>
                            <tp:taxon-name-part taxon-name-part-type="subgenus"> (Atheta) </tp:taxon-name-part>
                            <tp:taxon-name-part taxon-name-part-type="species">circulicollis</tp:taxon-name-part>
                        <object-id xmlns:xlink="http://www.w3.org/1999/xlink" xlink:type="simple">http://species-id.net/wiki/Atheta_circulicollis</object-id>
                        </tp:taxon-name><tp:taxon-authority>Lohse, 1990</tp:taxon-authority><tp:taxon-status xmlns:xlink="http://www.w3.org/1999/xlink" xlink:type="simple">New Ontario Record</tp:taxon-status><xref ref-type="fig" rid="F22">Fig. 54</xref><xref ref-type="fig" rid="F23">Map 54</xref><xref ref-type="bibr" rid="B47">genitalia in Klimaszewski et al. (2011)</xref></tp:nomenclature><tp:treatment-sec sec-type="Material examined"><title>Material examined.</title><p>CANADA: ON:<italic>Hald.-Norfolk Reg</italic>., Cronmiller Prop., ~6km W St. Williams, <named-content xmlns:xlink="http://www.w3.org/1999/xlink" content-type="dwc:verbatimCoordinates" xlink:type="simple">42°40'18"N, 80°29'24"W,</named-content> forest, site 2, malaise pans, 17 to 31.v.2011, Brunke &amp; Paiero, 1 (DEBU), Turkey Point Prov. Park, <named-content xmlns:xlink="http://www.w3.org/1999/xlink" content-type="dwc:verbatimCoordinates" xlink:type="simple">42°41'48"N, 80°19'48"W,</named-content> forest, malaise pans, 31.v to 15.vi.2011, Brunke &amp; Paiero, 1 (DEBU); <italic>Northumberland Co</italic>., Peter’s Woods PNR, <named-content xmlns:xlink="http://www.w3.org/1999/xlink" content-type="dwc:verbatimCoordinates" xlink:type="simple">44°7'27"N, 78°2'21"W,</named-content> forest, malaise, 19.v to 1.vi.2011, Brunke &amp; Paiero, 1 (DEBU), same data except: back woods, forest, malaise pans, 1 to 16.vi.2011, 1 (DEBU).</p></tp:treatment-sec><tp:treatment-sec sec-type="Distribution"><title>Distribution.</title><p>Canada: ON, QC, NB, NL (<xref ref-type="bibr" rid="B58">Lohse et al. 1990</xref>; <xref ref-type="bibr" rid="B47">Klimaszewski et al. 2011</xref>; <xref ref-type="bibr" rid="B78">Webster et al. 2012</xref>). Native.</p></tp:treatment-sec><tp:treatment-sec sec-type="Comments"><title>Comments.</title><p>This species was previously known only from relatively northern, forested localities in Canada, including near the tree line in Quebec (<xref ref-type="bibr" rid="B58">Lohse et al. 1990</xref>). The collections made from southern Ontario forests are surprising and suggest a much broader distribution in northeastern North America.</p></tp:treatment-sec><tp:treatment-sec><!--Section generated to contain objects referenced in tp:taxon-treatment.--><fig id="F22" position="float" orientation="portrait"><label>Figures 49–54.</label><caption><p>Dorsal habitus of: <bold>49</bold> <italic><tp:taxon-name>Alevonota gracilenta</tp:taxon-name></italic> (Erichson) <bold>50</bold> <italic><tp:taxon-name>Aloconota sulcifrons</tp:taxon-name></italic> (Stephens) <bold>51</bold> <italic><tp:taxon-name>Atheta capsularis</tp:taxon-name></italic> Klimaszewski <bold>52</bold> <italic><tp:taxon-name>Atheta aemula</tp:taxon-name></italic> (Erichson) <bold>53</bold> <italic><tp:taxon-name>Atheta borealis</tp:taxon-name></italic> Klimaszewski &amp; Langor  <bold>54</bold> <italic><tp:taxon-name>Atheta circulicollis</tp:taxon-name></italic> Lohse. Scale 1mm.</p></caption><graphic xmlns:xlink="http://www.w3.org/1999/xlink" xlink:href="ZooKeys-186-119-g022.jpg" position="float" orientation="portrait" xlink:type="simple"/></fig><fig id="F23" position="float" orientation="portrait"><label>Maps 53–56.</label><caption><p>Distribution in Ontario of: <bold>53</bold> <italic><tp:taxon-name>Atheta borealis</tp:taxon-name></italic> Klimaszewski and Langor <bold>54</bold> <italic><tp:taxon-name>Atheta circulicollis</tp:taxon-name></italic> Lohse <bold>55</bold> <italic><tp:taxon-name>Atheta particula</tp:taxon-name></italic> (Casey) <bold>56</bold> <italic><tp:taxon-name>Atheta burwelli</tp:taxon-name></italic> (Lohse).</p></caption><graphic xmlns:xlink="http://www.w3.org/1999/xlink" xlink:href="ZooKeys-186-119-g023.jpg" position="float" orientation="portrait" xlink:type="simple"/></fig></tp:treatment-sec><ref-list><ref id="B47"><mixed-citation xmlns:xlink="http://www.w3.org/1999/xlink" xlink:type="simple"><person-group><name name-style="western"><surname>Klimaszewski</surname><given-names>J</given-names></name><name name-style="western"><surname>Langor</surname><given-names>D</given-names></name><name name-style="western"><surname>Pelletier</surname><given-names>G</given-names></name><name name-style="western"><surname>Bourdon</surname><given-names>C</given-names></name><name name-style="western"><surname>Perdereau</surname><given-names>L</given-names></name></person-group> (<year>2011</year>)<source> Aleocharine beetles (Coleoptera, Staphylinidae) of the province of Newfoundland and Labrador, Canada.</source><publisher-name>Pensoft Publishers, Sofia</publisher-name>, <publisher-loc>Moscow</publisher-loc>, <lpage>313</lpage> pp.</mixed-citation></ref><ref id="B58"><mixed-citation xmlns:xlink="http://www.w3.org/1999/xlink" xlink:type="simple"><person-group><name name-style="western"><surname>Lohse</surname><given-names>GA</given-names></name><name name-style="western"><surname>Klimaszewski</surname><given-names>J</given-names></name><name name-style="western"><surname>Smetana</surname><given-names>A</given-names></name></person-group> (<year>1990</year>)<article-title> Revision of Arctic Aleocharinae of North America (Coleoptera: Staphylinidae).</article-title><source>The Coleopterists Bulletin </source><volume>44</volume>: <fpage>121</fpage>-<lpage>202</lpage>.</mixed-citation></ref><ref id="B78"><mixed-citation xmlns:xlink="http://www.w3.org/1999/xlink" xlink:type="simple"><person-group><name name-style="western"><surname>Webster</surname><given-names>RP</given-names></name><name name-style="western"><surname>Smetana</surname><given-names>A</given-names></name><name name-style="western"><surname>Sweeney</surname><given-names>JD</given-names></name><name name-style="western"><surname>DeMerchant</surname><given-names>I</given-names></name></person-group> (<year>2012</year>)<article-title> New Staphylinidae (Coleoptera) records with new collection data from New Brunswick and an addition to the fauna of Quebec: Staphylininae.</article-title> In: <person-group><name name-style="western"><surname>Klimaszewski</surname><given-names>J</given-names></name><name name-style="western"><surname>Anderson</surname><given-names>R</given-names></name></person-group> (<role>Eds</role>). <issue-title> Biosystematics and Ecology of Canadian Staphylinidae (Coleoptera) II.</issue-title><source>ZooKeys </source><volume>186</volume>: <fpage>293</fpage>–<lpage>348</lpage>. doi: <ext-link ext-link-type="uri" xlink:href="http://dx.doi.org/10.3897/zookeys.186.2469" xlink:type="simple">10.3897/zookeys.186.2469</ext-link></mixed-citation></ref></ref-list></tp:taxon-treatment>
