# Supplementary material for: New species and distributional records of Aleocharinae (Coleoptera, Staphylinidae) from Ontario, Canada, with a checklist of recorded species
Source: Zookeys. 2012 Apr 26;(186):119–206. doi: 10.3897/zookeys.186.2947 (PMC3349194; doi:10.3897/zookeys.186.2947)
Supplement: XML Treatment for Atheta (Datomicra) particula [file zookeys.186.2947-treatment55.xml]

<!DOCTYPE tp:taxon-treatment
  PUBLIC "-//TaxonX//DTD Taxonomic Treatment Publishing DTD v0 20100105//EN" "tax-treatment-NSO.dtd">
<tp:taxon-treatment xmlns:tp="http://www.plazi.org/taxpub"><tp:treatment-meta><mixed-citation publication-type="journal"><person-group><name><surname>Brunke</surname><given-names>Adam J.</given-names></name><name><surname>Klimaszewski</surname><given-names>Jan</given-names></name><name><surname>Dorval</surname><given-names>Julie-Anne</given-names></name><name><surname>Bourdon</surname><given-names>Caroline</given-names></name><name><surname>Paiero</surname><given-names>Steven M.</given-names></name><name><surname>Marshall</surname><given-names>Stephen A.</given-names></name></person-group><article-title>New species and distributional records of Aleocharinae (Coleoptera, Staphylinidae) from Ontario, Canada, with a checklist of recorded species</article-title><source>Zookeys</source><day>26</day><month>4</month><year>2012</year><volume>2012</volume><issue>186</issue><fpage>119</fpage><lpage>206</lpage><pub-id pub-id-type="doi">10.3897/zookeys.186.2947</pub-id></mixed-citation></tp:treatment-meta><tp:nomenclature><tp:taxon-name>
                            <tp:taxon-name-part taxon-name-part-type="genus">Atheta</tp:taxon-name-part>
                            <tp:taxon-name-part taxon-name-part-type="subgenus"> (Datomicra) </tp:taxon-name-part>
                            <tp:taxon-name-part taxon-name-part-type="species">particula</tp:taxon-name-part>
                        <object-id xmlns:xlink="http://www.w3.org/1999/xlink" xlink:type="simple">http://species-id.net/wiki/Atheta_particula</object-id>
                        </tp:taxon-name><tp:taxon-authority>(Casey, 1910)</tp:taxon-authority><tp:taxon-status xmlns:xlink="http://www.w3.org/1999/xlink" xlink:type="simple">New Ontario Record</tp:taxon-status><xref ref-type="fig" rid="F24">Fig. 55</xref><xref ref-type="fig" rid="F23">Map 55</xref><xref ref-type="bibr" rid="B52">genitalia in Klimaszewski et al. (2005)</xref></tp:nomenclature><tp:treatment-sec sec-type="Material examined"><title>Material examined.</title><p>CANADA: ON:<italic>Hald.-Norfolk Reg</italic>., Cronmiller Prop., ~6 km W St. Williams, <named-content xmlns:xlink="http://www.w3.org/1999/xlink" content-type="dwc:verbatimCoordinates" xlink:type="simple">42°40'18"N, 80°29'24"W,</named-content> forest, nr. vernal pools, malaise pans, 31.v to 15.vi.2011, Brunke &amp; Paiero, 2 (DEBU), Cronmiller Prop., ~6 km W St. Williams, <named-content xmlns:xlink="http://www.w3.org/1999/xlink" content-type="dwc:verbatimCoordinates" xlink:type="simple">42°40'18"N, 80°29'24"W,</named-content> forest, 17.viii.2011, A. Brunke, 1 (DEBU); <italic>Northumberland Co</italic>., Barr Property, ~ 7km NE Centreton, <named-content xmlns:xlink="http://www.w3.org/1999/xlink" content-type="dwc:verbatimCoordinates" xlink:type="simple">44°7'48"N, 77°59'3"W,</named-content> old field,<!--PageBreak--> malaise pans, 1 to 16.vi.2011, Brunke &amp; Paiero, 1 (DEBU), Peter’s Woods PNR, <named-content xmlns:xlink="http://www.w3.org/1999/xlink" content-type="dwc:verbatimCoordinates" xlink:type="simple">44°7'26"N, 78°2'31"W,</named-content> forest, on fungus, 12.viii.2011, S.M. Paiero, 1 (DEBU), Peter’s Woods PNR, <named-content xmlns:xlink="http://www.w3.org/1999/xlink" content-type="dwc:verbatimCoordinates" xlink:type="simple">44°7'26"N, 78°2'31"W,</named-content> forest, 12.viii.2011, A. Brunke, 1 (DEBU).</p><fig id="F24" position="float" orientation="portrait"><label>Figures 55–60.</label><caption><p>Dorsal habitus of: <bold>55</bold> <italic><tp:taxon-name>Atheta particula</tp:taxon-name></italic> (Casey) <bold>56</bold> <italic><tp:taxon-name>Atheta burwelli</tp:taxon-name></italic> (Lohse) <bold>57</bold> <italic><tp:taxon-name>Atheta campbelli</tp:taxon-name></italic> Lohse <bold>58</bold> <italic><tp:taxon-name>Atheta pseudocrenuliventris</tp:taxon-name></italic> Klimaszewski <bold>59</bold> <italic><tp:taxon-name>Atheta terranovae</tp:taxon-name></italic> Klimaszewski &amp; Langor <bold>60</bold> <italic><tp:taxon-name>Atheta savardae</tp:taxon-name></italic> Klimaszewski &amp; Majka. Scale 1mm.</p></caption><graphic xmlns:xlink="http://www.w3.org/1999/xlink" xlink:href="ZooKeys-186-119-g024.jpg" position="float" orientation="portrait" xlink:type="simple"/></fig></tp:treatment-sec><tp:treatment-sec sec-type="Distribution"><title>Distribution.</title><p>Canada: ON, QC, NB, NS; USA: NY, RI (<xref ref-type="bibr" rid="B67">Moore and Legner 1975</xref>; <xref ref-type="bibr" rid="B55">Klimaszewski et al. 2005b</xref>; <xref ref-type="bibr" rid="B63">Majka and Klimaszewski 2010</xref>). Native.</p></tp:treatment-sec><tp:treatment-sec><!--Section generated to contain objects referenced in tp:taxon-treatment.--><fig id="F23" position="float" orientation="portrait"><label>Maps 53–56.</label><caption><p>Distribution in Ontario of: <bold>53</bold> <italic><tp:taxon-name>Atheta borealis</tp:taxon-name></italic> Klimaszewski and Langor <bold>54</bold> <italic><tp:taxon-name>Atheta circulicollis</tp:taxon-name></italic> Lohse <bold>55</bold> <italic><tp:taxon-name>Atheta particula</tp:taxon-name></italic> (Casey) <bold>56</bold> <italic><tp:taxon-name>Atheta burwelli</tp:taxon-name></italic> (Lohse).</p></caption><graphic xmlns:xlink="http://www.w3.org/1999/xlink" xlink:href="ZooKeys-186-119-g023.jpg" position="float" orientation="portrait" xlink:type="simple"/></fig></tp:treatment-sec><ref-list><ref id="B52"><mixed-citation xmlns:xlink="http://www.w3.org/1999/xlink" xlink:type="simple"><person-group><name name-style="western"><surname>Klimaszewski</surname><given-names>J</given-names></name><name name-style="western"><surname>Pelletier</surname><given-names>G</given-names></name><name name-style="western"><surname>Maruyama</surname><given-names>M</given-names></name><name name-style="western"><surname>Hlaváč</surname><given-names>P</given-names></name></person-group> (<year>2005a</year>)<article-title> Canadian species of the <italic>Zyras</italic> group of genera and review of the types from America north of Mexico (Coleoptera, Staphylinidae, Aleocharinae).</article-title><source>Revue Suisse de Zoologie </source><volume>112</volume>: <fpage>703</fpage>-<lpage>7</lpage>.<!--PageBreak--></mixed-citation></ref><ref id="B67"><mixed-citation xmlns:xlink="http://www.w3.org/1999/xlink" xlink:type="simple"><person-group><name name-style="western"><surname>Moore</surname><given-names>I</given-names></name><name name-style="western"><surname>Legner</surname><given-names>EF</given-names></name></person-group> (<year>1975</year>)<article-title> A catalogue of the Staphylinidae of America north of Mexico (Coleoptera). University of California, Division of Agricultural Science, Special Publication No.</article-title><volume>3015</volume>: <fpage>1</fpage>-<lpage>514</lpage>.</mixed-citation></ref><ref id="B55"><mixed-citation xmlns:xlink="http://www.w3.org/1999/xlink" xlink:type="simple"><person-group><name name-style="western"><surname>Klimaszewski</surname><given-names>J</given-names></name><name name-style="western"><surname>Sweeney</surname><given-names>J</given-names></name><name name-style="western"><surname>Price</surname><given-names>J</given-names></name><name name-style="western"><surname>Pelletier</surname><given-names>G</given-names></name></person-group> (<year>2005b</year>)<article-title> Rove beetles (Coleoptera: Staphylinidae) in red spruce stands, eastern Canada: diversity, abundance, and descriptions of new species.</article-title><source>The Canadian Entomologist </source><volume>137</volume>: <fpage>1</fpage>-<lpage>48</lpage>. doi: <ext-link ext-link-type="uri" xlink:href="http://dx.doi.org/10.4039/n03-123" xlink:type="simple">10.4039/n03-123</ext-link></mixed-citation></ref><ref id="B63"><mixed-citation xmlns:xlink="http://www.w3.org/1999/xlink" xlink:type="simple"><person-group><name name-style="western"><surname>Majka</surname><given-names>CG</given-names></name><name name-style="western"><surname>Klimaszewski</surname><given-names>J</given-names></name></person-group> (<year>2010</year>)<article-title> Contributions to the knowledge of the Aleocharinae (Coleoptera, Staphylinidae) in the Maritime Provinces of Canada.</article-title><source>ZooKeys </source><volume>46</volume>: <fpage>15</fpage>-<lpage>39</lpage>. doi: <ext-link ext-link-type="uri" xlink:href="http://dx.doi.org/10.3897/zookeys.46.413" xlink:type="simple">10.3897/zookeys.46.413</ext-link></mixed-citation></ref></ref-list></tp:taxon-treatment>
