# Supplementary material for: New species and distributional records of Aleocharinae (Coleoptera, Staphylinidae) from Ontario, Canada, with a checklist of recorded species
Source: Zookeys. 2012 Apr 26;(186):119–206. doi: 10.3897/zookeys.186.2947 (PMC3349194; doi:10.3897/zookeys.186.2947)
Supplement: XML Treatment for Atheta (Dimetrota) campbelli [file zookeys.186.2947-treatment57.xml]

<!DOCTYPE tp:taxon-treatment
  PUBLIC "-//TaxonX//DTD Taxonomic Treatment Publishing DTD v0 20100105//EN" "tax-treatment-NSO.dtd">
<tp:taxon-treatment xmlns:tp="http://www.plazi.org/taxpub"><tp:treatment-meta><mixed-citation publication-type="journal"><person-group><name><surname>Brunke</surname><given-names>Adam J.</given-names></name><name><surname>Klimaszewski</surname><given-names>Jan</given-names></name><name><surname>Dorval</surname><given-names>Julie-Anne</given-names></name><name><surname>Bourdon</surname><given-names>Caroline</given-names></name><name><surname>Paiero</surname><given-names>Steven M.</given-names></name><name><surname>Marshall</surname><given-names>Stephen A.</given-names></name></person-group><article-title>New species and distributional records of Aleocharinae (Coleoptera, Staphylinidae) from Ontario, Canada, with a checklist of recorded species</article-title><source>Zookeys</source><day>26</day><month>4</month><year>2012</year><volume>2012</volume><issue>186</issue><fpage>119</fpage><lpage>206</lpage><pub-id pub-id-type="doi">10.3897/zookeys.186.2947</pub-id></mixed-citation></tp:treatment-meta><tp:nomenclature><tp:taxon-name>
                            <tp:taxon-name-part taxon-name-part-type="genus">Atheta</tp:taxon-name-part>
                            <tp:taxon-name-part taxon-name-part-type="subgenus"> (Dimetrota) </tp:taxon-name-part>
                            <tp:taxon-name-part taxon-name-part-type="species">campbelli</tp:taxon-name-part>
                        <object-id xmlns:xlink="http://www.w3.org/1999/xlink" xlink:type="simple">http://species-id.net/wiki/Atheta_campbelli</object-id>
                        </tp:taxon-name><tp:taxon-authority>(Lohse, 1990)</tp:taxon-authority><tp:taxon-status xmlns:xlink="http://www.w3.org/1999/xlink" xlink:type="simple">New Ontario Record</tp:taxon-status><xref ref-type="fig" rid="F24">Fig. 57</xref><xref ref-type="fig" rid="F25">Map 57</xref><xref ref-type="bibr" rid="B47">genitalia in Klimaszewski et al. (2011)</xref></tp:nomenclature><tp:treatment-sec sec-type="Material examined"><title>Material examined.</title><p>CANADA: ON:<italic>Huron Co</italic>., Auburn, hedgerow, pitfall, 26.v.2010, A. Brunke, 1 (DEBU).</p></tp:treatment-sec><tp:treatment-sec sec-type="Distribution"><title>Distribution.</title><p>Canada: YT, ON, NL; USA: AK (<xref ref-type="bibr" rid="B58">Lohse et al. 1990</xref>; <xref ref-type="bibr" rid="B47">Klimaszewski et al. 2011</xref>). Native.</p><fig id="F25" position="float" orientation="portrait"><label>Maps 57–60.</label><caption><p>Distribution in Ontario of: <bold>57</bold> <italic><tp:taxon-name>Atheta campbelli</tp:taxon-name></italic> Lohse <bold>58</bold> <italic><tp:taxon-name>Atheta pseudocrenuliventris</tp:taxon-name></italic> Klimaszewski <bold>59</bold> <italic><tp:taxon-name>Atheta terranovae</tp:taxon-name></italic> Klimaszewski and Langor <bold>60</bold> <italic><tp:taxon-name>Atheta savardae</tp:taxon-name></italic> Klimaszewski and Majka.</p></caption><graphic xmlns:xlink="http://www.w3.org/1999/xlink" xlink:href="ZooKeys-186-119-g025.jpg" position="float" orientation="portrait" xlink:type="simple"/></fig></tp:treatment-sec><tp:treatment-sec><!--Section generated to contain objects referenced in tp:taxon-treatment.--><fig id="F24" position="float" orientation="portrait"><label>Figures 55–60.</label><caption><p>Dorsal habitus of: <bold>55</bold> <italic><tp:taxon-name>Atheta particula</tp:taxon-name></italic> (Casey) <bold>56</bold> <italic><tp:taxon-name>Atheta burwelli</tp:taxon-name></italic> (Lohse) <bold>57</bold> <italic><tp:taxon-name>Atheta campbelli</tp:taxon-name></italic> Lohse <bold>58</bold> <italic><tp:taxon-name>Atheta pseudocrenuliventris</tp:taxon-name></italic> Klimaszewski <bold>59</bold> <italic><tp:taxon-name>Atheta terranovae</tp:taxon-name></italic> Klimaszewski &amp; Langor <bold>60</bold> <italic><tp:taxon-name>Atheta savardae</tp:taxon-name></italic> Klimaszewski &amp; Majka. Scale 1mm.</p></caption><graphic xmlns:xlink="http://www.w3.org/1999/xlink" xlink:href="ZooKeys-186-119-g024.jpg" position="float" orientation="portrait" xlink:type="simple"/></fig></tp:treatment-sec><ref-list><ref id="B47"><mixed-citation xmlns:xlink="http://www.w3.org/1999/xlink" xlink:type="simple"><person-group><name name-style="western"><surname>Klimaszewski</surname><given-names>J</given-names></name><name name-style="western"><surname>Langor</surname><given-names>D</given-names></name><name name-style="western"><surname>Pelletier</surname><given-names>G</given-names></name><name name-style="western"><surname>Bourdon</surname><given-names>C</given-names></name><name name-style="western"><surname>Perdereau</surname><given-names>L</given-names></name></person-group> (<year>2011</year>)<source> Aleocharine beetles (Coleoptera, Staphylinidae) of the province of Newfoundland and Labrador, Canada.</source><publisher-name>Pensoft Publishers, Sofia</publisher-name>, <publisher-loc>Moscow</publisher-loc>, <lpage>313</lpage> pp.</mixed-citation></ref><ref id="B58"><mixed-citation xmlns:xlink="http://www.w3.org/1999/xlink" xlink:type="simple"><person-group><name name-style="western"><surname>Lohse</surname><given-names>GA</given-names></name><name name-style="western"><surname>Klimaszewski</surname><given-names>J</given-names></name><name name-style="western"><surname>Smetana</surname><given-names>A</given-names></name></person-group> (<year>1990</year>)<article-title> Revision of Arctic Aleocharinae of North America (Coleoptera: Staphylinidae).</article-title><source>The Coleopterists Bulletin </source><volume>44</volume>: <fpage>121</fpage>-<lpage>202</lpage>.</mixed-citation></ref></ref-list></tp:taxon-treatment>
