# Supplementary material for: New species and distributional records of Aleocharinae (Coleoptera, Staphylinidae) from Ontario, Canada, with a checklist of recorded species
Source: Zookeys. 2012 Apr 26;(186):119–206. doi: 10.3897/zookeys.186.2947 (PMC3349194; doi:10.3897/zookeys.186.2947)
Supplement: XML Treatment for Atheta (Metadimetrota) savardae [file zookeys.186.2947-treatment60.xml]

<!DOCTYPE tp:taxon-treatment
  PUBLIC "-//TaxonX//DTD Taxonomic Treatment Publishing DTD v0 20100105//EN" "tax-treatment-NSO.dtd">
<tp:taxon-treatment xmlns:tp="http://www.plazi.org/taxpub"><tp:treatment-meta><mixed-citation publication-type="journal"><person-group><name><surname>Brunke</surname><given-names>Adam J.</given-names></name><name><surname>Klimaszewski</surname><given-names>Jan</given-names></name><name><surname>Dorval</surname><given-names>Julie-Anne</given-names></name><name><surname>Bourdon</surname><given-names>Caroline</given-names></name><name><surname>Paiero</surname><given-names>Steven M.</given-names></name><name><surname>Marshall</surname><given-names>Stephen A.</given-names></name></person-group><article-title>New species and distributional records of Aleocharinae (Coleoptera, Staphylinidae) from Ontario, Canada, with a checklist of recorded species</article-title><source>Zookeys</source><day>26</day><month>4</month><year>2012</year><volume>2012</volume><issue>186</issue><fpage>119</fpage><lpage>206</lpage><pub-id pub-id-type="doi">10.3897/zookeys.186.2947</pub-id></mixed-citation></tp:treatment-meta><tp:nomenclature><tp:taxon-name>
                            <tp:taxon-name-part taxon-name-part-type="genus">Atheta</tp:taxon-name-part>
                            <tp:taxon-name-part taxon-name-part-type="subgenus"> (Metadimetrota) </tp:taxon-name-part>
                            <tp:taxon-name-part taxon-name-part-type="species">savardae</tp:taxon-name-part>
                        <object-id xmlns:xlink="http://www.w3.org/1999/xlink" xlink:type="simple">http://species-id.net/wiki/Atheta_savardae</object-id>
                        </tp:taxon-name><tp:taxon-authority>Klimaszewski and Majka, 2007</tp:taxon-authority><tp:taxon-status xmlns:xlink="http://www.w3.org/1999/xlink" xlink:type="simple">New Ontario Record</tp:taxon-status><xref ref-type="fig" rid="F24">Fig. 60</xref><xref ref-type="fig" rid="F25">Map 60</xref><xref ref-type="bibr" rid="B45">genitalia in Klimaszewski and Majka (2007b)</xref></tp:nomenclature><tp:treatment-sec sec-type="Material examined"><title>Material examined.</title><p>CANADA: ON:<italic>Greater Sudbury Div</italic>., Sudbury, Laurentian Univ. Campus, <named-content xmlns:xlink="http://www.w3.org/1999/xlink" content-type="dwc:verbatimCoordinates" xlink:type="simple">46°27'38"N, 80°57'33"W,</named-content> forest, pitfall trap, 1.ix.2010 (2), 24.ix.2010 (4), 27.ix.2010 (4), 29.ix.2010 (4), 4.x.2010 (4), 6.x.2010 (1), 8.x.2010 (1), J.S. Jackson (DEBU); <italic>Hald.-Norfolk Reg</italic>.,Turkey Point Prov. Park, <named-content xmlns:xlink="http://www.w3.org/1999/xlink" content-type="dwc:verbatimCoordinates" xlink:type="simple">42°41'48"N, 80°19'48"W,</named-content> forest, on fungi, 12.x.2011, S.M. Paiero, 1 (DEBU); <italic>Haliburton Co</italic>., Dorset, 18 km S of Frost Centre, fungus, 19.ix.2008, S. Kullik, 1 (DEBU); <italic>Huron Co</italic>., Auburn, hedgerow, pitfall, 10.ix.2010, A. Brunke, 1 (DEBU); <italic>Nipissing Distr</italic>., Algonquin Prov. Park, Swan Lake station, Scott Lk., 45°29'15" 78°43'20"W, shore site, pan traps, 4.vii.1995, S. A. Marshall, 1 (DEBU); <italic>Northumberland Co</italic>.,Peter’s Woods PNR, <named-content xmlns:xlink="http://www.w3.org/1999/xlink" content-type="dwc:verbatimCoordinates" xlink:type="simple">44°7'26"N, 78°2'31"W,</named-content> forest, 6.x.2011, A. Brunke, 1 (DEBU); <italic>Wellington Co</italic>., Arkell, field vegetation, 1.x.1993, C. Krupke, 1 (DEBU).</p></tp:treatment-sec><tp:treatment-sec sec-type="Distribution"><title>Distribution.</title><p>Canada: ON, QC, NB, NS, NL (<xref ref-type="bibr" rid="B45">Klimaszewski and Majka 2007b</xref>; <xref ref-type="bibr" rid="B77">Webster et al. 2009</xref>; <xref ref-type="bibr" rid="B47">Klimaszewski et al. 2011</xref>). Native.</p></tp:treatment-sec><tp:treatment-sec sec-type="Comments"><title>Comments.</title><p>This species appears to be associated with decaying fungi in forested habitats as all known specimens with microhabitat data were collected this way.</p></tp:treatment-sec><tp:treatment-sec><!--Section generated to contain objects referenced in tp:taxon-treatment.--><fig id="F24" position="float" orientation="portrait"><label>Figures 55–60.</label><caption><p>Dorsal habitus of: <bold>55</bold> <italic><tp:taxon-name>Atheta particula</tp:taxon-name></italic> (Casey) <bold>56</bold> <italic><tp:taxon-name>Atheta burwelli</tp:taxon-name></italic> (Lohse) <bold>57</bold> <italic><tp:taxon-name>Atheta campbelli</tp:taxon-name></italic> Lohse <bold>58</bold> <italic><tp:taxon-name>Atheta pseudocrenuliventris</tp:taxon-name></italic> Klimaszewski <bold>59</bold> <italic><tp:taxon-name>Atheta terranovae</tp:taxon-name></italic> Klimaszewski &amp; Langor <bold>60</bold> <italic><tp:taxon-name>Atheta savardae</tp:taxon-name></italic> Klimaszewski &amp; Majka. Scale 1mm.</p></caption><graphic xmlns:xlink="http://www.w3.org/1999/xlink" xlink:href="ZooKeys-186-119-g024.jpg" position="float" orientation="portrait" xlink:type="simple"/></fig><fig id="F25" position="float" orientation="portrait"><label>Maps 57–60.</label><caption><p>Distribution in Ontario of: <bold>57</bold> <italic><tp:taxon-name>Atheta campbelli</tp:taxon-name></italic> Lohse <bold>58</bold> <italic><tp:taxon-name>Atheta pseudocrenuliventris</tp:taxon-name></italic> Klimaszewski <bold>59</bold> <italic><tp:taxon-name>Atheta terranovae</tp:taxon-name></italic> Klimaszewski and Langor <bold>60</bold> <italic><tp:taxon-name>Atheta savardae</tp:taxon-name></italic> Klimaszewski and Majka.</p></caption><graphic xmlns:xlink="http://www.w3.org/1999/xlink" xlink:href="ZooKeys-186-119-g025.jpg" position="float" orientation="portrait" xlink:type="simple"/></fig></tp:treatment-sec><ref-list><ref id="B45"><mixed-citation xmlns:xlink="http://www.w3.org/1999/xlink" xlink:type="simple"><person-group><name name-style="western"><surname>Klimaszewski</surname><given-names>J</given-names></name><name name-style="western"><surname>Majka</surname><given-names>CG</given-names></name></person-group> (<year>2007b</year>)<article-title> Two new <italic>Atheta</italic> species (Coleoptera: Staphylinidae: Aleocharinae) from eastern Canada: taxonomy, bionomics, and Distribution.</article-title><source>The Canadian Entomologist </source><volume>139</volume>: <fpage>45</fpage>-<lpage>53</lpage>. doi: <ext-link ext-link-type="uri" xlink:href="http://dx.doi.org/10.4039/n05-089" xlink:type="simple">10.4039/n05-089</ext-link></mixed-citation></ref><ref id="B77"><mixed-citation xmlns:xlink="http://www.w3.org/1999/xlink" xlink:type="simple"><person-group><name name-style="western"><surname>Webster</surname><given-names>RP</given-names></name><name name-style="western"><surname>Klimaszewski</surname><given-names>J</given-names></name><name name-style="western"><surname>Pelletier</surname><given-names>G</given-names></name><name name-style="western"><surname>Savard</surname><given-names>K</given-names></name></person-group> (<year>2009</year>)<article-title> New Staphylinidae (Coleoptera) records with new collection data from New Brunswick, Canada. I. Aleocharinae.</article-title><source>ZooKeys </source><volume>22</volume>: <fpage>171</fpage>-<lpage>248</lpage>. doi: <ext-link ext-link-type="uri" xlink:href="http://dx.doi.org/10.3897/zookeys.22.152" xlink:type="simple">10.3897/zookeys.22.152</ext-link></mixed-citation></ref><ref id="B47"><mixed-citation xmlns:xlink="http://www.w3.org/1999/xlink" xlink:type="simple"><person-group><name name-style="western"><surname>Klimaszewski</surname><given-names>J</given-names></name><name name-style="western"><surname>Langor</surname><given-names>D</given-names></name><name name-style="western"><surname>Pelletier</surname><given-names>G</given-names></name><name name-style="western"><surname>Bourdon</surname><given-names>C</given-names></name><name name-style="western"><surname>Perdereau</surname><given-names>L</given-names></name></person-group> (<year>2011</year>)<source> Aleocharine beetles (Coleoptera, Staphylinidae) of the province of Newfoundland and Labrador, Canada.</source><publisher-name>Pensoft Publishers, Sofia</publisher-name>, <publisher-loc>Moscow</publisher-loc>, <lpage>313</lpage> pp.</mixed-citation></ref></ref-list></tp:taxon-treatment>
