# Supplementary material for: New species and distributional records of Aleocharinae (Coleoptera, Staphylinidae) from Ontario, Canada, with a checklist of recorded species
Source: Zookeys. 2012 Apr 26;(186):119–206. doi: 10.3897/zookeys.186.2947 (PMC3349194; doi:10.3897/zookeys.186.2947)
Supplement: XML Treatment for Atheta (Microdota) alesi [file zookeys.186.2947-treatment61.xml]

<!DOCTYPE tp:taxon-treatment
  PUBLIC "-//TaxonX//DTD Taxonomic Treatment Publishing DTD v0 20100105//EN" "tax-treatment-NSO.dtd">
<tp:taxon-treatment xmlns:tp="http://www.plazi.org/taxpub"><tp:treatment-meta><mixed-citation publication-type="journal"><person-group><name><surname>Brunke</surname><given-names>Adam J.</given-names></name><name><surname>Klimaszewski</surname><given-names>Jan</given-names></name><name><surname>Dorval</surname><given-names>Julie-Anne</given-names></name><name><surname>Bourdon</surname><given-names>Caroline</given-names></name><name><surname>Paiero</surname><given-names>Steven M.</given-names></name><name><surname>Marshall</surname><given-names>Stephen A.</given-names></name></person-group><article-title>New species and distributional records of Aleocharinae (Coleoptera, Staphylinidae) from Ontario, Canada, with a checklist of recorded species</article-title><source>Zookeys</source><day>26</day><month>4</month><year>2012</year><volume>2012</volume><issue>186</issue><fpage>119</fpage><lpage>206</lpage><pub-id pub-id-type="doi">10.3897/zookeys.186.2947</pub-id></mixed-citation></tp:treatment-meta><tp:nomenclature><tp:taxon-name>
                            <tp:taxon-name-part taxon-name-part-type="genus">Atheta</tp:taxon-name-part>
                            <tp:taxon-name-part taxon-name-part-type="subgenus"> (Microdota) </tp:taxon-name-part>
                            <tp:taxon-name-part taxon-name-part-type="species">alesi</tp:taxon-name-part>
                        <object-id xmlns:xlink="http://www.w3.org/1999/xlink" xlink:type="simple">urn:lsid:zoobank.org:act:76CCEC54-23E7-4DB2-B34F-B4D14BFDE7BC</object-id>
                        <object-id xmlns:xlink="http://www.w3.org/1999/xlink" xlink:type="simple">http://species-id.net/wiki/Atheta_alesi</object-id>
                        </tp:taxon-name><tp:taxon-authority>Klimaszewski &amp; Brunke</tp:taxon-authority><tp:taxon-status xmlns:xlink="http://www.w3.org/1999/xlink" xlink:type="simple">sp. n.</tp:taxon-status><xref ref-type="fig" rid="F26">Figs 61</xref><xref ref-type="fig" rid="F39">135–141</xref><xref ref-type="fig" rid="F27">Map 61</xref></tp:nomenclature><tp:treatment-sec sec-type="Type locality"><title>Type locality.</title><p>Canada, Ontario, Ottawa Div., Ottawa, Central Experimental Farm, <italic><tp:taxon-name>Marmota</tp:taxon-name></italic> burrow.</p></tp:treatment-sec><tp:treatment-sec sec-type="Type material"><title>Type material.</title><p>Holotype (male): CANADA: ON: Ottawa, Centr. Exp. Farm, <italic><tp:taxon-name>Marmota</tp:taxon-name></italic> burrows, 20.iv.2009, A. Smetana leg. (LFC).</p><p>Paratypes (6 males, 8 females): 13 with same data as holotype: (2 male, 5 female, CNC; 4 male, 2 female, LFC); <italic>Waterloo Reg</italic>., Blair, 43.37 -80.39, hedgerow, canopy trap, 19.v.2009, A. Brunke, 1 female (DEBU).</p><fig id="F26" position="float" orientation="portrait"><label>Figures 61–66.</label><caption><p>Dorsal habitus of: <bold>61</bold> <italic><tp:taxon-name>Atheta alesi</tp:taxon-name></italic> Klimaszewski &amp; Brunke sp. n. <bold>62</bold> <italic><tp:taxon-name>Atheta festinans</tp:taxon-name></italic> (Erichson) <bold>63</bold> <italic><tp:taxon-name>Atheta nescia</tp:taxon-name></italic> (Casey) <bold>64</bold> <italic><tp:taxon-name>Callicerus obscurus</tp:taxon-name></italic> Gravenhorst <bold>65</bold> <italic><tp:taxon-name>Callicerus rigidicornis</tp:taxon-name></italic> (Erichson) <bold>66</bold> <italic><tp:taxon-name>Dinaraea backusensis</tp:taxon-name></italic> Klimaszewski &amp; Brunke sp. n.Scale 1mm.</p></caption><graphic xmlns:xlink="http://www.w3.org/1999/xlink" xlink:href="ZooKeys-186-119-g026.jpg" position="float" orientation="portrait" xlink:type="simple"/></fig></tp:treatment-sec><tp:treatment-sec sec-type="Diagnosis"><title>Diagnosis.</title><p>This species may be distinguished from all other <italic><tp:taxon-name>Atheta (Microdota)</tp:taxon-name></italic> species by the following combination of characters: body dark brown with legs, 2–3 basal antennomeres and elytra yellowish; forebody strongly glossy and with microsculpture; distal antennomeres only moderately transverse; male tergite VIII with distinctive shallow and wide emargination (<xref ref-type="fig" rid="F39">Fig. 137</xref>), median lobe of aedeagus in lateral view with large bulbus and straight tubus (<xref ref-type="fig" rid="F39">Fig. 136</xref>), internal sac in lateral view with distinctive, large, curved sclerite that is bifurcate basally (<xref ref-type="fig" rid="F39">Fig. 136</xref>); and spermatheca S-shaped, with elongate, tubular capsule that bears a moderately long and broad apical invagination, stem sinuate and apically looped (<xref ref-type="fig" rid="F39">Fig. 139</xref>).</p></tp:treatment-sec><tp:treatment-sec sec-type="Description"><title>Description.</title><p>Body small, length 2.4–2.6 mm, narrowly subparallel, forebody with strong meshed microsculpture and strongly glossy, abdomen strongly glossy and with moderately sparse pubescence; head, pronotum and abdomen dark brown, elytra, legs and antennomeres 2–3 yellowish; head subquadrate, flattened and slightly impressed medially, with postocular area at least as long as diameter of eye, eyes large and slightly protruding, pubescence directed inwards in central part of disc; antennae slender, antennomeres 1–3 strongly elongate, 4–5 subquadrate, 6–10 moderately transverse, apical antennomere strongly elongate, longer than 9–10 combined; pronotum moderately transverse, margined laterally and posteriorly, pubescence radiating laterad and obliquely posteriad from the midline of disc, with 4 macrosetae close to lateral margin; <!--PageBreak-->elytra slightly elongate, at suture longer than pronotum, pubescence directed obliquely latero-posteriad; abdomen subparallel, tergites III to V with basal impression; legs moderately elongate.</p><p>Male. Tergite VIII truncate apically and with shallow, wide emargination (<xref ref-type="fig" rid="F39">Fig. 137</xref>); sternite VIII rounded apically or sometimes slightly pointed medially (<xref ref-type="fig" rid="F39">Fig. 138</xref>); median lobe of aedeagus with large, broad bulbus and short triangular tubus in parameral view; in lateral view, tubus straight ventrally and narrowly rounded at apex (<xref ref-type="fig" rid="F39">Fig. 136</xref>); internal sac in abparameral view with distinct structures as illustrated in <xref ref-type="fig" rid="F39">Fig. 135</xref>, internal sac in lateral view with distinctive curved sclerite that is bifurcate basally (<xref ref-type="fig" rid="F39">Fig. 136</xref>).</p><p>Female. Tergite VIII truncate apically (<xref ref-type="fig" rid="F39">Fig. 140</xref>); sternite VIII rounded and slightly pointed medially (<xref ref-type="fig" rid="F39">Fig. 141</xref>); spermatheca S-shaped, with elongate, tubular capsule that bears a moderately long and broad apical invagination, stem sinuate and apically looped (<xref ref-type="fig" rid="F39">Fig. 139</xref>).</p></tp:treatment-sec><tp:treatment-sec sec-type="Distribution"><title>Distribution.</title><p><italic><tp:taxon-name>Atheta alesi</tp:taxon-name></italic> is currently only known from Ontario but is expected to occur broadly across eastern North America.</p><fig id="F27" position="float" orientation="portrait"><label>Maps 61–64.</label><caption><p>Distribution in Ontario of: <bold>61</bold> <italic><tp:taxon-name>Atheta alesi</tp:taxon-name></italic> Klimaszewski &amp; Brunke sp. n. <bold>62</bold> <italic><tp:taxon-name>Atheta festinans</tp:taxon-name></italic> (Erichson) <bold>63</bold> <italic><tp:taxon-name>Atheta nescia</tp:taxon-name></italic> (Casey) <bold>64</bold> <italic><tp:taxon-name>Callicerus obscurus</tp:taxon-name></italic> Gravenhorst.</p></caption><graphic xmlns:xlink="http://www.w3.org/1999/xlink" xlink:href="ZooKeys-186-119-g027.jpg" position="float" orientation="portrait" xlink:type="simple"/></fig></tp:treatment-sec><tp:treatment-sec sec-type="Bionomics"><title>Bionomics.</title><p>Nearly all specimens were collected from debris in groundhog (<italic><tp:taxon-name>Marmota monax</tp:taxon-name></italic> (L.)) burrows. <italic><tp:taxon-name>Atheta alesi</tp:taxon-name></italic> may be another member of the rich insect assemblage associated with groundhog burrows but further collections in this microhabitat are needed to confirm this. Although one specimen was collected in a raised pan trap placed in an agricultural hedgerow, other groundhog-associated staphylinids were collected in this series including <italic><tp:taxon-name>Aleochara ocularis</tp:taxon-name></italic> Klimaszewski and <italic><tp:taxon-name>Bisnius pugetensis</tp:taxon-name></italic> (Hatch).</p></tp:treatment-sec><tp:treatment-sec sec-type="Etymology"><title>Etymology.</title><p>This species is named in honor of Dr. Aleš Smetana, Ottawa, Ontario, Canada, in recognition of his excellent collections from groundhog (<italic><tp:taxon-name>Marmota monax</tp:taxon-name></italic> (L.)) burrows, which have revealed many interesting species that may be restricted to this microhabitat (e.g. species in <xref ref-type="bibr" rid="B33">Klimaszewski 1984</xref>, <xref ref-type="bibr" rid="B74">Smetana 1971</xref>, <xref ref-type="bibr" rid="B75">1995</xref>).</p></tp:treatment-sec><tp:treatment-sec sec-type="Comments"><title>Comments.</title><p>This species is tentatively assigned to the subgenus <italic><tp:taxon-name>Microdota</tp:taxon-name></italic> based on the following combination of characters present in other Canadian species: small body size, antennomeres 6–10 subquadrate to moderately transverse, Y-shaped ligula, simply formed median lobe of the aedeagus and overall shape of the spermatheca. <italic><tp:taxon-name>Atheta (Microdota) alesi</tp:taxon-name></italic> is most similar externally and in sexual characters to the type species of <italic><tp:taxon-name>Microdota</tp:taxon-name></italic>, <italic><tp:taxon-name>Atheta (Microdota) amicula</tp:taxon-name></italic> (Stephens), which has become introduced into North America. The new species can be separated from <italic><tp:taxon-name>Atheta amicula</tp:taxon-name></italic> by the longer apical antennomeres (strongly transverse in <italic><tp:taxon-name>Atheta amicula</tp:taxon-name></italic>), the straight ventral surface of the tubus in lateral view, the differently shaped sclerites of the internal sac in lateral view and the narrower capsule of the spermatheca. The sexual characters of <italic><tp:taxon-name>Atheta amicula</tp:taxon-name></italic> are illustrated in <xref ref-type="bibr" rid="B47">Klimaszewski et al. (2011)</xref>.</p></tp:treatment-sec><tp:treatment-sec><!--Section generated to contain objects referenced in tp:taxon-treatment.--><fig id="F39" position="float" orientation="portrait"><label>Figures 132–149.</label><caption><p><italic><tp:taxon-name>Alevonota gracilenta</tp:taxon-name></italic> (Erichson)  <bold>132</bold> aedeagus lateral view <bold>133</bold> male tergite 8  <bold>134</bold> male sternite 8. <italic><tp:taxon-name>Atheta (Microdota) alesi</tp:taxon-name></italic> Klimaszewski &amp; Brunke sp. n.: <bold>135</bold> aedeagus abparameral view <bold>136</bold> aedeagus lateral view <bold>137</bold> male tergite 8 <bold>138</bold> male sternite 8 <bold>139</bold> spermatheca <bold>140</bold> female tergite 8 <bold>141</bold> female sternite 8. <italic><tp:taxon-name>Callicerus obscurus</tp:taxon-name></italic> Gravenhorst: <bold>142</bold> aedeagus lateral view <bold>143</bold> spermatheca. <italic><tp:taxon-name>Callicerus rigidicornis</tp:taxon-name></italic> (Erichson)  <bold>144</bold> aedeagus lateral view <bold>145</bold> spermatheca. <italic><tp:taxon-name>Dinaraea backusensis</tp:taxon-name></italic> Klimaszewski and Brunke sp. n.: <bold>146</bold> aedeagus lateral view <bold>147</bold> male tergite 8 <bold>148</bold> male sternite 8. <italic><tp:taxon-name>Philhygra proterminalis</tp:taxon-name></italic> (Bernhauer): <bold>149</bold> aedeagus lateral view. Scale 0.2 mm.</p></caption><graphic xmlns:xlink="http://www.w3.org/1999/xlink" xlink:href="ZooKeys-186-119-g039.jpg" position="float" orientation="portrait" xlink:type="simple"/></fig></tp:treatment-sec><ref-list><ref id="B33"><mixed-citation xmlns:xlink="http://www.w3.org/1999/xlink" xlink:type="simple"><person-group><name name-style="western"><surname>Klimaszewski</surname><given-names>J</given-names></name></person-group> (<year>1984</year>)<article-title> A revision of the genus <italic>Aleochara</italic> Gravenhorst of America north of Mexico (Coleoptera: Staphylinidae, Aleocharinae). Memoirs of the Entomological Society of Canada No.</article-title><volume>129</volume>: <fpage>1</fpage>-<lpage>211</lpage>. doi: <ext-link ext-link-type="uri" xlink:href="http://dx.doi.org/10.4039/entm116129fv" xlink:type="simple">10.4039/entm116129fv</ext-link></mixed-citation></ref><ref id="B74"><mixed-citation xmlns:xlink="http://www.w3.org/1999/xlink" xlink:type="simple"><person-group><name name-style="western"><surname>Smetana</surname><given-names>A</given-names></name></person-group> (<year>1971</year>)<article-title> Revision of the tribe Quediini of America North of Mexico (Coleoptera: Staphylinidae). Supplementum.</article-title><source>The Canadian Entomologist </source><volume>103</volume>: <fpage>1833</fpage>-<lpage>1848</lpage>. doi: <ext-link ext-link-type="uri" xlink:href="http://dx.doi.org/10.4039/Ent1031833-12" xlink:type="simple">10.4039/Ent1031833-12</ext-link></mixed-citation></ref><ref id="B75"><mixed-citation xmlns:xlink="http://www.w3.org/1999/xlink" xlink:type="simple"><person-group><name name-style="western"><surname>Smetana</surname><given-names>A</given-names></name></person-group> (<year>1995</year>)<source> Rove beetles of the subtribe Philonthina of America north of Mexico (Coleoptera: Staphylinidae). Classification, phylogeny and taxonomic revision. Memoirs on Entomology, International 3: 945.</source></mixed-citation></ref><ref id="B47"><mixed-citation xmlns:xlink="http://www.w3.org/1999/xlink" xlink:type="simple"><person-group><name name-style="western"><surname>Klimaszewski</surname><given-names>J</given-names></name><name name-style="western"><surname>Langor</surname><given-names>D</given-names></name><name name-style="western"><surname>Pelletier</surname><given-names>G</given-names></name><name name-style="western"><surname>Bourdon</surname><given-names>C</given-names></name><name name-style="western"><surname>Perdereau</surname><given-names>L</given-names></name></person-group> (<year>2011</year>)<source> Aleocharine beetles (Coleoptera, Staphylinidae) of the province of Newfoundland and Labrador, Canada.</source><publisher-name>Pensoft Publishers, Sofia</publisher-name>, <publisher-loc>Moscow</publisher-loc>, <lpage>313</lpage> pp.</mixed-citation></ref></ref-list></tp:taxon-treatment>
