# Supplementary material for: New species and distributional records of Aleocharinae (Coleoptera, Staphylinidae) from Ontario, Canada, with a checklist of recorded species
Source: Zookeys. 2012 Apr 26;(186):119–206. doi: 10.3897/zookeys.186.2947 (PMC3349194; doi:10.3897/zookeys.186.2947)
Supplement: XML Treatment for Atheta (Microdota) festinans [file zookeys.186.2947-treatment62.xml]

<!DOCTYPE tp:taxon-treatment
  PUBLIC "-//TaxonX//DTD Taxonomic Treatment Publishing DTD v0 20100105//EN" "tax-treatment-NSO.dtd">
<tp:taxon-treatment xmlns:tp="http://www.plazi.org/taxpub"><tp:treatment-meta><mixed-citation publication-type="journal"><person-group><name><surname>Brunke</surname><given-names>Adam J.</given-names></name><name><surname>Klimaszewski</surname><given-names>Jan</given-names></name><name><surname>Dorval</surname><given-names>Julie-Anne</given-names></name><name><surname>Bourdon</surname><given-names>Caroline</given-names></name><name><surname>Paiero</surname><given-names>Steven M.</given-names></name><name><surname>Marshall</surname><given-names>Stephen A.</given-names></name></person-group><article-title>New species and distributional records of Aleocharinae (Coleoptera, Staphylinidae) from Ontario, Canada, with a checklist of recorded species</article-title><source>Zookeys</source><day>26</day><month>4</month><year>2012</year><volume>2012</volume><issue>186</issue><fpage>119</fpage><lpage>206</lpage><pub-id pub-id-type="doi">10.3897/zookeys.186.2947</pub-id></mixed-citation></tp:treatment-meta><tp:nomenclature><tp:taxon-name>
                            <tp:taxon-name-part taxon-name-part-type="genus">Atheta</tp:taxon-name-part>
                            <tp:taxon-name-part taxon-name-part-type="subgenus"> (Microdota) </tp:taxon-name-part>
                            <tp:taxon-name-part taxon-name-part-type="species">festinans</tp:taxon-name-part>
                        <object-id xmlns:xlink="http://www.w3.org/1999/xlink" xlink:type="simple">http://species-id.net/wiki/Atheta_festinans</object-id>
                        </tp:taxon-name><tp:taxon-authority>(Erichson, 1839)</tp:taxon-authority><xref ref-type="fig" rid="F26">Fig. 62</xref><xref ref-type="fig" rid="F27">Map 62</xref><xref ref-type="bibr" rid="B24">genitalia in Gusarov (2003a)</xref><!--PageBreak--></tp:nomenclature><tp:treatment-sec sec-type="Material examined"><title>Material examined.</title><p>CANADA: ON:<italic>Waterloo Reg</italic>., Blair, 43.374 -80.397, hedgerow, pitfall trap, 16.vi.2009, A. Brunke, 1 (DEBU).</p></tp:treatment-sec><tp:treatment-sec sec-type="Distribution"><title>Distribution.</title><p>Canada: ON; USA: AZ, CT, IA, IN, KS, NY, PA, RI (<xref ref-type="bibr" rid="B9">Bernhauer 1907</xref>; <xref ref-type="bibr" rid="B24">Gusarov 2003a</xref>). Native.</p></tp:treatment-sec><tp:treatment-sec sec-type="Comments"><title>Comments.</title><p>This species was previously reported from Ontario by <xref ref-type="bibr" rid="B9">Bernhauer (1907)</xref> and Indiana and Michigan by <xref ref-type="bibr" rid="B67">Moore and Legner (1975)</xref> but these records were not among those verified by <xref ref-type="bibr" rid="B24">Gusarov (2003a)</xref> in his revision of this species concept. We therefore provide confirmation that this species occurs in Canada. <xref ref-type="bibr" rid="B24">Gusarov (2003a)</xref> remarked that all specimens seen of this species were females and suggested that this species may be parthenogenetic. Congruently, the Ontario specimen is also a female.</p></tp:treatment-sec><tp:treatment-sec><!--Section generated to contain objects referenced in tp:taxon-treatment.--><fig id="F26" position="float" orientation="portrait"><label>Figures 61–66.</label><caption><p>Dorsal habitus of: <bold>61</bold> <italic><tp:taxon-name>Atheta alesi</tp:taxon-name></italic> Klimaszewski &amp; Brunke sp. n. <bold>62</bold> <italic><tp:taxon-name>Atheta festinans</tp:taxon-name></italic> (Erichson) <bold>63</bold> <italic><tp:taxon-name>Atheta nescia</tp:taxon-name></italic> (Casey) <bold>64</bold> <italic><tp:taxon-name>Callicerus obscurus</tp:taxon-name></italic> Gravenhorst <bold>65</bold> <italic><tp:taxon-name>Callicerus rigidicornis</tp:taxon-name></italic> (Erichson) <bold>66</bold> <italic><tp:taxon-name>Dinaraea backusensis</tp:taxon-name></italic> Klimaszewski &amp; Brunke sp. n.Scale 1mm.</p></caption><graphic xmlns:xlink="http://www.w3.org/1999/xlink" xlink:href="ZooKeys-186-119-g026.jpg" position="float" orientation="portrait" xlink:type="simple"/></fig><fig id="F27" position="float" orientation="portrait"><label>Maps 61–64.</label><caption><p>Distribution in Ontario of: <bold>61</bold> <italic><tp:taxon-name>Atheta alesi</tp:taxon-name></italic> Klimaszewski &amp; Brunke sp. n. <bold>62</bold> <italic><tp:taxon-name>Atheta festinans</tp:taxon-name></italic> (Erichson) <bold>63</bold> <italic><tp:taxon-name>Atheta nescia</tp:taxon-name></italic> (Casey) <bold>64</bold> <italic><tp:taxon-name>Callicerus obscurus</tp:taxon-name></italic> Gravenhorst.</p></caption><graphic xmlns:xlink="http://www.w3.org/1999/xlink" xlink:href="ZooKeys-186-119-g027.jpg" position="float" orientation="portrait" xlink:type="simple"/></fig></tp:treatment-sec><ref-list><ref id="B24"><mixed-citation xmlns:xlink="http://www.w3.org/1999/xlink" xlink:type="simple"><person-group><name name-style="western"><surname>Gusarov</surname><given-names>VI</given-names></name></person-group> (<year>2003a</year>)<article-title> Revision of some types of North American aleocharines (Coleoptera: Staphylinidae: Aleocharinae), with synonymic notes.</article-title><source>Zootaxa </source><volume>353</volume>: <fpage>1</fpage>-<lpage>134</lpage>.</mixed-citation></ref><ref id="B9"><mixed-citation xmlns:xlink="http://www.w3.org/1999/xlink" xlink:type="simple"><person-group><name name-style="western"><surname>Bernhauer</surname><given-names>M</given-names></name></person-group> (<year>1907</year>)<article-title> Neue Aleocharini aus Nordamerika. (Col.) (3. Stück.).</article-title><source>Deutsche Entomologische Zeitschrift </source><volume>1907</volume>: <fpage>381</fpage>-<lpage>405</lpage></mixed-citation></ref><ref id="B67"><mixed-citation xmlns:xlink="http://www.w3.org/1999/xlink" xlink:type="simple"><person-group><name name-style="western"><surname>Moore</surname><given-names>I</given-names></name><name name-style="western"><surname>Legner</surname><given-names>EF</given-names></name></person-group> (<year>1975</year>)<article-title> A catalogue of the Staphylinidae of America north of Mexico (Coleoptera). University of California, Division of Agricultural Science, Special Publication No.</article-title><volume>3015</volume>: <fpage>1</fpage>-<lpage>514</lpage>.</mixed-citation></ref></ref-list></tp:taxon-treatment>
