# Supplementary material for: New species and distributional records of Aleocharinae (Coleoptera, Staphylinidae) from Ontario, Canada, with a checklist of recorded species
Source: Zookeys. 2012 Apr 26;(186):119–206. doi: 10.3897/zookeys.186.2947 (PMC3349194; doi:10.3897/zookeys.186.2947)
Supplement: XML Treatment for Atheta (Pseudota?) nescia [file zookeys.186.2947-treatment63.xml]

<!DOCTYPE tp:taxon-treatment
  PUBLIC "-//TaxonX//DTD Taxonomic Treatment Publishing DTD v0 20100105//EN" "tax-treatment-NSO.dtd">
<tp:taxon-treatment xmlns:tp="http://www.plazi.org/taxpub"><tp:treatment-meta><mixed-citation publication-type="journal"><person-group><name><surname>Brunke</surname><given-names>Adam J.</given-names></name><name><surname>Klimaszewski</surname><given-names>Jan</given-names></name><name><surname>Dorval</surname><given-names>Julie-Anne</given-names></name><name><surname>Bourdon</surname><given-names>Caroline</given-names></name><name><surname>Paiero</surname><given-names>Steven M.</given-names></name><name><surname>Marshall</surname><given-names>Stephen A.</given-names></name></person-group><article-title>New species and distributional records of Aleocharinae (Coleoptera, Staphylinidae) from Ontario, Canada, with a checklist of recorded species</article-title><source>Zookeys</source><day>26</day><month>4</month><year>2012</year><volume>2012</volume><issue>186</issue><fpage>119</fpage><lpage>206</lpage><pub-id pub-id-type="doi">10.3897/zookeys.186.2947</pub-id></mixed-citation></tp:treatment-meta><tp:nomenclature><tp:taxon-name>
                            <tp:taxon-name-part taxon-name-part-type="genus">Atheta</tp:taxon-name-part>
                            <tp:taxon-name-part taxon-name-part-type="subgenus"> (Pseudota?) </tp:taxon-name-part>
                            <tp:taxon-name-part taxon-name-part-type="species">nescia</tp:taxon-name-part>
                        <object-id xmlns:xlink="http://www.w3.org/1999/xlink" xlink:type="simple">http://species-id.net/wiki/Atheta_nescia</object-id>
                        </tp:taxon-name><tp:taxon-authority>(Casey, 1910)</tp:taxon-authority><tp:taxon-status xmlns:xlink="http://www.w3.org/1999/xlink" xlink:type="simple">New Ontario Record</tp:taxon-status><xref ref-type="fig" rid="F26">Fig. 63</xref><xref ref-type="fig" rid="F27">Map 63</xref><xref ref-type="bibr" rid="B57">genitalia in Klimaszewski and Winchester (2002) (as <italic><tp:taxon-name>Atheta vancouveri</tp:taxon-name></italic>)</xref></tp:nomenclature><tp:treatment-sec sec-type="Material examined"><title>Material examined.</title><p>CANADA: ON:<italic>Huron Co</italic>., Auburn, hedgerow, 26.v.2010, A. Brunke, 1 (DEBU); <italic>Manitoulin Distr</italic>., Manitoulin I., Kip Fleming Tract, 8 km SW Gore Bay, <named-content xmlns:xlink="http://www.w3.org/1999/xlink" content-type="dwc:verbatimCoordinates" xlink:type="simple">45°52'13"N, 82°32'31"W,</named-content> oak savannah/alvar, pans nr. log, 23.viii to 30.viii.2010, Marshall et al., 2 (DEBU);same data except:malaise pans, 12.vi to 16.vi.2010, 1 (DEBU); <italic>Northumberland Co</italic>., Barr prop., 7 km NE Centreton, site 1, <named-content xmlns:xlink="http://www.w3.org/1999/xlink" content-type="dwc:verbatimCoordinates" xlink:type="simple">44°7'40"N, 77°58'57"W,</named-content> savannah, malaise pans, 16.vi to 27.vi.2011, Brunke and Paiero, 1 (DEBU).</p></tp:treatment-sec><tp:treatment-sec sec-type="Distribution"><title>Distribution.</title><p>Canada: BC, ON (<xref ref-type="bibr" rid="B57">Klimaszewski and Winchester 2002</xref> [as <italic><tp:taxon-name>Atheta vancouveri</tp:taxon-name></italic> Klimaszewski]). Native.</p></tp:treatment-sec><tp:treatment-sec sec-type="Comments"><title>Comments.</title><p>The specimens form Ontario agree in most characteristics with British Columbian specimens of <italic><tp:taxon-name>Atheta nescia</tp:taxon-name></italic> except for the less robust antennae, particularly in males, and the median lobe in lateral view, with a slightly narrower tubus and more rounded apex (for illustrations of the genitalia of <italic><tp:taxon-name>Atheta nescia</tp:taxon-name></italic> see Figs 51–53 in <xref ref-type="bibr" rid="B57">Klimaszewski and Winchester 2002</xref> under the synonymic name <italic><tp:taxon-name>Atheta vancouveri</tp:taxon-name></italic> Klimaszewski). The spermathecae of the two species are similarly shaped. Therefore we tentatively associate the Ontario specimens with <italic><tp:taxon-name>Atheta nescia</tp:taxon-name></italic> but more specimens are needed from a broader distributional range to fully establish their identity.</p><p>The Ontario specimens were captured in sparsely treed, open habitats including savannahs and an agricultural hedgerow. Similarly, the specimens of <italic><tp:taxon-name>Atheta nescia</tp:taxon-name></italic> collected in British Columbia were primarily collected in clear-cut forests (<xref ref-type="bibr" rid="B57">Klimaszewski and Winchester 2002</xref>, as <italic><tp:taxon-name>Atheta vancouveri</tp:taxon-name></italic>).</p></tp:treatment-sec><tp:treatment-sec><!--Section generated to contain objects referenced in tp:taxon-treatment.--><fig id="F26" position="float" orientation="portrait"><label>Figures 61–66.</label><caption><p>Dorsal habitus of: <bold>61</bold> <italic><tp:taxon-name>Atheta alesi</tp:taxon-name></italic> Klimaszewski &amp; Brunke sp. n. <bold>62</bold> <italic><tp:taxon-name>Atheta festinans</tp:taxon-name></italic> (Erichson) <bold>63</bold> <italic><tp:taxon-name>Atheta nescia</tp:taxon-name></italic> (Casey) <bold>64</bold> <italic><tp:taxon-name>Callicerus obscurus</tp:taxon-name></italic> Gravenhorst <bold>65</bold> <italic><tp:taxon-name>Callicerus rigidicornis</tp:taxon-name></italic> (Erichson) <bold>66</bold> <italic><tp:taxon-name>Dinaraea backusensis</tp:taxon-name></italic> Klimaszewski &amp; Brunke sp. n.Scale 1mm.</p></caption><graphic xmlns:xlink="http://www.w3.org/1999/xlink" xlink:href="ZooKeys-186-119-g026.jpg" position="float" orientation="portrait" xlink:type="simple"/></fig><fig id="F27" position="float" orientation="portrait"><label>Maps 61–64.</label><caption><p>Distribution in Ontario of: <bold>61</bold> <italic><tp:taxon-name>Atheta alesi</tp:taxon-name></italic> Klimaszewski &amp; Brunke sp. n. <bold>62</bold> <italic><tp:taxon-name>Atheta festinans</tp:taxon-name></italic> (Erichson) <bold>63</bold> <italic><tp:taxon-name>Atheta nescia</tp:taxon-name></italic> (Casey) <bold>64</bold> <italic><tp:taxon-name>Callicerus obscurus</tp:taxon-name></italic> Gravenhorst.</p></caption><graphic xmlns:xlink="http://www.w3.org/1999/xlink" xlink:href="ZooKeys-186-119-g027.jpg" position="float" orientation="portrait" xlink:type="simple"/></fig></tp:treatment-sec><ref-list><ref id="B57"><mixed-citation xmlns:xlink="http://www.w3.org/1999/xlink" xlink:type="simple"><person-group><name name-style="western"><surname>Klimaszewski</surname><given-names>J</given-names></name><name name-style="western"><surname>Winchester</surname><given-names>NN</given-names></name></person-group> (<year>2002</year>)<article-title> Aleocharine rove beetles (Coleoptera, Staphylinidae) of the ancient Sitka spruce forest on Vancouver Island, British Columbia, Canada.</article-title><source>Mémoires de la Société royale belge d’Entomologie </source><volume>40</volume>: <fpage>1</fpage>-<lpage>126</lpage>.</mixed-citation></ref></ref-list></tp:taxon-treatment>
