# Supplementary material for: New species and distributional records of Aleocharinae (Coleoptera, Staphylinidae) from Ontario, Canada, with a checklist of recorded species
Source: Zookeys. 2012 Apr 26;(186):119–206. doi: 10.3897/zookeys.186.2947 (PMC3349194; doi:10.3897/zookeys.186.2947)
Supplement: XML Treatment for Callicerus obscurus [file zookeys.186.2947-treatment64.xml]

<!DOCTYPE tp:taxon-treatment
  PUBLIC "-//TaxonX//DTD Taxonomic Treatment Publishing DTD v0 20100105//EN" "tax-treatment-NSO.dtd">
<tp:taxon-treatment xmlns:tp="http://www.plazi.org/taxpub"><tp:treatment-meta><mixed-citation publication-type="journal"><person-group><name><surname>Brunke</surname><given-names>Adam J.</given-names></name><name><surname>Klimaszewski</surname><given-names>Jan</given-names></name><name><surname>Dorval</surname><given-names>Julie-Anne</given-names></name><name><surname>Bourdon</surname><given-names>Caroline</given-names></name><name><surname>Paiero</surname><given-names>Steven M.</given-names></name><name><surname>Marshall</surname><given-names>Stephen A.</given-names></name></person-group><article-title>New species and distributional records of Aleocharinae (Coleoptera, Staphylinidae) from Ontario, Canada, with a checklist of recorded species</article-title><source>Zookeys</source><day>26</day><month>4</month><year>2012</year><volume>2012</volume><issue>186</issue><fpage>119</fpage><lpage>206</lpage><pub-id pub-id-type="doi">10.3897/zookeys.186.2947</pub-id></mixed-citation></tp:treatment-meta><tp:nomenclature><tp:taxon-name>
                            <tp:taxon-name-part taxon-name-part-type="genus">Callicerus</tp:taxon-name-part>
                            <tp:taxon-name-part taxon-name-part-type="species">obscurus</tp:taxon-name-part>
                        <object-id xmlns:xlink="http://www.w3.org/1999/xlink" xlink:type="simple">http://species-id.net/wiki/Callicerus_obscurus</object-id>
                        </tp:taxon-name><tp:taxon-authority>Gravenhorst, 1802</tp:taxon-authority><tp:taxon-status xmlns:xlink="http://www.w3.org/1999/xlink" xlink:type="simple">New Canadian Record</tp:taxon-status><xref ref-type="fig" rid="F26">Figs 64</xref><xref ref-type="fig" rid="F39">142–143</xref><xref ref-type="fig" rid="F27">Map 64</xref></tp:nomenclature><tp:treatment-sec sec-type="Material examined"><title>Material examined.</title><p>CANADA: ON:<italic>Hamilton Div</italic>., Hamilton, 15.v.1985, M. Sanborne, 1 (CNC); <italic>Huron Co</italic>., Brucefield, hedgerow, pitfall, 11.v.2009, A. Brunke, 1 (DEBU), same data except: 22.vi.2009, 1 (DEBU), Auburn, hedgerow, pitfall, 11.v.2010, A. Brunke, 1 (DEBU).</p></tp:treatment-sec><tp:treatment-sec sec-type="Distribution"><title>Distribution.</title><p>Canada: ON; western Palaearctic (<xref ref-type="bibr" rid="B5">Assing 2001</xref>; <xref ref-type="bibr" rid="B25">Gusarov 2003b</xref>). Adventive in Canada.</p></tp:treatment-sec><tp:treatment-sec sec-type="Comments"><title>Comments.</title><p><italic><tp:taxon-name>Callicerus obscurus</tp:taxon-name></italic> is recorded from Canada for the first time based on Ontario specimens mostly collected in agricultural hedgerows. <xref ref-type="bibr" rid="B25">Gusarov (2003b)</xref> first reported this species from North America in an online catalog of North American <tp:taxon-name>Athetini</tp:taxon-name> based on specimens collected in Ontario (V. Gusarov, <italic>pers. comm</italic>). The<!--PageBreak--> ‘undescribed <italic><tp:taxon-name>Callicerus</tp:taxon-name></italic> s.str.’ from Ontario groundhog burrows mentioned by Ashe (in Newton et al. 2000) may in fact be this adventive species. Therefore, all <italic><tp:taxon-name>Callicerus</tp:taxon-name></italic> in North America may be introduced. Males of <italic><tp:taxon-name>Callicerus obscurus</tp:taxon-name></italic> are easily recognized by their extremely elongate antennomere 10. In North America, <italic><tp:taxon-name>Callicerus obscurus</tp:taxon-name></italic> may be separated externally from <italic><tp:taxon-name>Callicerus rigidicornis</tp:taxon-name></italic> by the more elongate pronotum (<xref ref-type="fig" rid="F26">Fig. 64</xref>).</p><p><italic><tp:taxon-name>Callicerus obscurus</tp:taxon-name></italic> inhabits open and forested habitats in its native range and was suggested to be largely subterranean by <xref ref-type="bibr" rid="B5">Assing (2001)</xref> based on highly seasonal (mostly spring) surface activity and the low numbers of individuals captured in each collection event.</p></tp:treatment-sec><tp:treatment-sec><!--Section generated to contain objects referenced in tp:taxon-treatment.--><fig id="F26" position="float" orientation="portrait"><label>Figures 61–66.</label><caption><p>Dorsal habitus of: <bold>61</bold> <italic><tp:taxon-name>Atheta alesi</tp:taxon-name></italic> Klimaszewski &amp; Brunke sp. n. <bold>62</bold> <italic><tp:taxon-name>Atheta festinans</tp:taxon-name></italic> (Erichson) <bold>63</bold> <italic><tp:taxon-name>Atheta nescia</tp:taxon-name></italic> (Casey) <bold>64</bold> <italic><tp:taxon-name>Callicerus obscurus</tp:taxon-name></italic> Gravenhorst <bold>65</bold> <italic><tp:taxon-name>Callicerus rigidicornis</tp:taxon-name></italic> (Erichson) <bold>66</bold> <italic><tp:taxon-name>Dinaraea backusensis</tp:taxon-name></italic> Klimaszewski &amp; Brunke sp. n.Scale 1mm.</p></caption><graphic xmlns:xlink="http://www.w3.org/1999/xlink" xlink:href="ZooKeys-186-119-g026.jpg" position="float" orientation="portrait" xlink:type="simple"/></fig><fig id="F39" position="float" orientation="portrait"><label>Figures 132–149.</label><caption><p><italic><tp:taxon-name>Alevonota gracilenta</tp:taxon-name></italic> (Erichson)  <bold>132</bold> aedeagus lateral view <bold>133</bold> male tergite 8  <bold>134</bold> male sternite 8. <italic><tp:taxon-name>Atheta (Microdota) alesi</tp:taxon-name></italic> Klimaszewski &amp; Brunke sp. n.: <bold>135</bold> aedeagus abparameral view <bold>136</bold> aedeagus lateral view <bold>137</bold> male tergite 8 <bold>138</bold> male sternite 8 <bold>139</bold> spermatheca <bold>140</bold> female tergite 8 <bold>141</bold> female sternite 8. <italic><tp:taxon-name>Callicerus obscurus</tp:taxon-name></italic> Gravenhorst: <bold>142</bold> aedeagus lateral view <bold>143</bold> spermatheca. <italic><tp:taxon-name>Callicerus rigidicornis</tp:taxon-name></italic> (Erichson)  <bold>144</bold> aedeagus lateral view <bold>145</bold> spermatheca. <italic><tp:taxon-name>Dinaraea backusensis</tp:taxon-name></italic> Klimaszewski and Brunke sp. n.: <bold>146</bold> aedeagus lateral view <bold>147</bold> male tergite 8 <bold>148</bold> male sternite 8. <italic><tp:taxon-name>Philhygra proterminalis</tp:taxon-name></italic> (Bernhauer): <bold>149</bold> aedeagus lateral view. Scale 0.2 mm.</p></caption><graphic xmlns:xlink="http://www.w3.org/1999/xlink" xlink:href="ZooKeys-186-119-g039.jpg" position="float" orientation="portrait" xlink:type="simple"/></fig><fig id="F27" position="float" orientation="portrait"><label>Maps 61–64.</label><caption><p>Distribution in Ontario of: <bold>61</bold> <italic><tp:taxon-name>Atheta alesi</tp:taxon-name></italic> Klimaszewski &amp; Brunke sp. n. <bold>62</bold> <italic><tp:taxon-name>Atheta festinans</tp:taxon-name></italic> (Erichson) <bold>63</bold> <italic><tp:taxon-name>Atheta nescia</tp:taxon-name></italic> (Casey) <bold>64</bold> <italic><tp:taxon-name>Callicerus obscurus</tp:taxon-name></italic> Gravenhorst.</p></caption><graphic xmlns:xlink="http://www.w3.org/1999/xlink" xlink:href="ZooKeys-186-119-g027.jpg" position="float" orientation="portrait" xlink:type="simple"/></fig></tp:treatment-sec><ref-list><ref id="B5"><mixed-citation xmlns:xlink="http://www.w3.org/1999/xlink" xlink:type="simple"><person-group><name name-style="western"><surname>Assing</surname><given-names>V</given-names></name></person-group> (<year>2001</year>)<article-title> A revision of <italic>Callicerus</italic> Gravenhorst, 1802, <italic>Pseudosemiris</italic> Machukla, 1935 and <italic>Saphocallus</italic> Sharp, 1888.</article-title><source>Beiträge zur Entomologie </source><volume>51</volume>: <fpage>247</fpage>-<lpage>334</lpage>.</mixed-citation></ref><ref id="B25"><mixed-citation xmlns:xlink="http://www.w3.org/1999/xlink" xlink:type="simple"><person-group><name name-style="western"><surname>Gusarov</surname><given-names>VI</given-names></name></person-group> (<year>2003b</year>)<source> A catalogue of the athetine species of America north of Mexico (Coleoptera: Staphylinidae: Aleocharinae: Athetini).http://nhm.ku.edu/ksem/peet/cata_web.htm [accessed January 2012].</source></mixed-citation></ref></ref-list></tp:taxon-treatment>
