# Supplementary material for: New species and distributional records of Aleocharinae (Coleoptera, Staphylinidae) from Ontario, Canada, with a checklist of recorded species
Source: Zookeys. 2012 Apr 26;(186):119–206. doi: 10.3897/zookeys.186.2947 (PMC3349194; doi:10.3897/zookeys.186.2947)
Supplement: XML Treatment for Callicerus rigidicornis [file zookeys.186.2947-treatment65.xml]

<!DOCTYPE tp:taxon-treatment
  PUBLIC "-//TaxonX//DTD Taxonomic Treatment Publishing DTD v0 20100105//EN" "tax-treatment-NSO.dtd">
<tp:taxon-treatment xmlns:tp="http://www.plazi.org/taxpub"><tp:treatment-meta><mixed-citation publication-type="journal"><person-group><name><surname>Brunke</surname><given-names>Adam J.</given-names></name><name><surname>Klimaszewski</surname><given-names>Jan</given-names></name><name><surname>Dorval</surname><given-names>Julie-Anne</given-names></name><name><surname>Bourdon</surname><given-names>Caroline</given-names></name><name><surname>Paiero</surname><given-names>Steven M.</given-names></name><name><surname>Marshall</surname><given-names>Stephen A.</given-names></name></person-group><article-title>New species and distributional records of Aleocharinae (Coleoptera, Staphylinidae) from Ontario, Canada, with a checklist of recorded species</article-title><source>Zookeys</source><day>26</day><month>4</month><year>2012</year><volume>2012</volume><issue>186</issue><fpage>119</fpage><lpage>206</lpage><pub-id pub-id-type="doi">10.3897/zookeys.186.2947</pub-id></mixed-citation></tp:treatment-meta><tp:nomenclature><tp:taxon-name>
                            <tp:taxon-name-part taxon-name-part-type="genus">Callicerus</tp:taxon-name-part>
                            <tp:taxon-name-part taxon-name-part-type="species">rigidicornis</tp:taxon-name-part>
                        <object-id xmlns:xlink="http://www.w3.org/1999/xlink" xlink:type="simple">http://species-id.net/wiki/Callicerus_rigidicornis</object-id>
                        </tp:taxon-name><tp:taxon-authority>(Erichson, 1839)</tp:taxon-authority><tp:taxon-status xmlns:xlink="http://www.w3.org/1999/xlink" xlink:type="simple">New North American Record</tp:taxon-status><xref ref-type="fig" rid="F26">Figs 65</xref><xref ref-type="fig" rid="F39">144–145</xref><xref ref-type="fig" rid="F28">Map 65</xref></tp:nomenclature><tp:treatment-sec sec-type="Material examined"><title>Material examined.</title><p>CANADA: ON: <italic>Huron Co</italic>., Auburn, hedgerow, pitfall, 11.v.2010, A. Brunke, 3 (DEBU), Benmiller, hedgerow, pitfall, 22.vi.2009, A. Brunke, 1 (DEBU).</p></tp:treatment-sec><tp:treatment-sec sec-type="Distribution"><title>Distribution.</title><p>Canada: ON; western Palaearctic (<xref ref-type="bibr" rid="B5">Assing 2001</xref>). Adventive in Canada.</p><fig id="F28" position="float" orientation="portrait"><label>Maps 65–68.</label><caption><p>Distribution in Ontario of: <bold>65</bold> <italic><tp:taxon-name>Callicerus rigidicornis</tp:taxon-name></italic> (Erichson) <bold>66</bold> <italic><tp:taxon-name>Dinaraea backusensis</tp:taxon-name></italic> Klimaszewski &amp; Brunke sp. n. <bold>67</bold> <italic><tp:taxon-name>Mocyta breviuscula</tp:taxon-name></italic> (Mäklin) <bold>68</bold> <italic><tp:taxon-name>Philhygra jarmilae</tp:taxon-name></italic> Klimaszewski &amp; Langor.</p></caption><graphic xmlns:xlink="http://www.w3.org/1999/xlink" xlink:href="ZooKeys-186-119-g028.jpg" position="float" orientation="portrait" xlink:type="simple"/></fig></tp:treatment-sec><tp:treatment-sec sec-type="Comments"><title>Comments.</title><p><italic><tp:taxon-name>Callicerus rigidicornis</tp:taxon-name></italic> is recorded from North America as an adventive species for the first time based on Ontario specimens collected in agricultural hedgerows. Males of this species do not have their antennomere 10 conspicuously elongate as in <italic><tp:taxon-name>Callicerus obscurus</tp:taxon-name></italic>. <italic><tp:taxon-name>Callicerus rigidicornis</tp:taxon-name></italic> is separated from <italic><tp:taxon-name>Callicerus obscurus</tp:taxon-name></italic> by the more transverse pronotum (<xref ref-type="fig" rid="F26">Fig. 65</xref>). In both its native range and in Canada, this species is collected from the same habitats as <italic><tp:taxon-name>Callicerus obscurus</tp:taxon-name></italic> though the true microhabitat may be subterranean (<xref ref-type="bibr" rid="B5">Assing 2001</xref>).</p></tp:treatment-sec><tp:treatment-sec><!--Section generated to contain objects referenced in tp:taxon-treatment.--><fig id="F26" position="float" orientation="portrait"><label>Figures 61–66.</label><caption><p>Dorsal habitus of: <bold>61</bold> <italic><tp:taxon-name>Atheta alesi</tp:taxon-name></italic> Klimaszewski &amp; Brunke sp. n. <bold>62</bold> <italic><tp:taxon-name>Atheta festinans</tp:taxon-name></italic> (Erichson) <bold>63</bold> <italic><tp:taxon-name>Atheta nescia</tp:taxon-name></italic> (Casey) <bold>64</bold> <italic><tp:taxon-name>Callicerus obscurus</tp:taxon-name></italic> Gravenhorst <bold>65</bold> <italic><tp:taxon-name>Callicerus rigidicornis</tp:taxon-name></italic> (Erichson) <bold>66</bold> <italic><tp:taxon-name>Dinaraea backusensis</tp:taxon-name></italic> Klimaszewski &amp; Brunke sp. n.Scale 1mm.</p></caption><graphic xmlns:xlink="http://www.w3.org/1999/xlink" xlink:href="ZooKeys-186-119-g026.jpg" position="float" orientation="portrait" xlink:type="simple"/></fig><fig id="F39" position="float" orientation="portrait"><label>Figures 132–149.</label><caption><p><italic><tp:taxon-name>Alevonota gracilenta</tp:taxon-name></italic> (Erichson)  <bold>132</bold> aedeagus lateral view <bold>133</bold> male tergite 8  <bold>134</bold> male sternite 8. <italic><tp:taxon-name>Atheta (Microdota) alesi</tp:taxon-name></italic> Klimaszewski &amp; Brunke sp. n.: <bold>135</bold> aedeagus abparameral view <bold>136</bold> aedeagus lateral view <bold>137</bold> male tergite 8 <bold>138</bold> male sternite 8 <bold>139</bold> spermatheca <bold>140</bold> female tergite 8 <bold>141</bold> female sternite 8. <italic><tp:taxon-name>Callicerus obscurus</tp:taxon-name></italic> Gravenhorst: <bold>142</bold> aedeagus lateral view <bold>143</bold> spermatheca. <italic><tp:taxon-name>Callicerus rigidicornis</tp:taxon-name></italic> (Erichson)  <bold>144</bold> aedeagus lateral view <bold>145</bold> spermatheca. <italic><tp:taxon-name>Dinaraea backusensis</tp:taxon-name></italic> Klimaszewski and Brunke sp. n.: <bold>146</bold> aedeagus lateral view <bold>147</bold> male tergite 8 <bold>148</bold> male sternite 8. <italic><tp:taxon-name>Philhygra proterminalis</tp:taxon-name></italic> (Bernhauer): <bold>149</bold> aedeagus lateral view. Scale 0.2 mm.</p></caption><graphic xmlns:xlink="http://www.w3.org/1999/xlink" xlink:href="ZooKeys-186-119-g039.jpg" position="float" orientation="portrait" xlink:type="simple"/></fig></tp:treatment-sec><ref-list><ref id="B5"><mixed-citation xmlns:xlink="http://www.w3.org/1999/xlink" xlink:type="simple"><person-group><name name-style="western"><surname>Assing</surname><given-names>V</given-names></name></person-group> (<year>2001</year>)<article-title> A revision of <italic>Callicerus</italic> Gravenhorst, 1802, <italic>Pseudosemiris</italic> Machukla, 1935 and <italic>Saphocallus</italic> Sharp, 1888.</article-title><source>Beiträge zur Entomologie </source><volume>51</volume>: <fpage>247</fpage>-<lpage>334</lpage>.</mixed-citation></ref></ref-list></tp:taxon-treatment>
