# Supplementary material for: New species and distributional records of Aleocharinae (Coleoptera, Staphylinidae) from Ontario, Canada, with a checklist of recorded species
Source: Zookeys. 2012 Apr 26;(186):119–206. doi: 10.3897/zookeys.186.2947 (PMC3349194; doi:10.3897/zookeys.186.2947)
Supplement: XML Treatment for Dinaraea backusensis [file zookeys.186.2947-treatment66.xml]

<!DOCTYPE tp:taxon-treatment
  PUBLIC "-//TaxonX//DTD Taxonomic Treatment Publishing DTD v0 20100105//EN" "tax-treatment-NSO.dtd">
<tp:taxon-treatment xmlns:tp="http://www.plazi.org/taxpub"><tp:treatment-meta><mixed-citation publication-type="journal"><person-group><name><surname>Brunke</surname><given-names>Adam J.</given-names></name><name><surname>Klimaszewski</surname><given-names>Jan</given-names></name><name><surname>Dorval</surname><given-names>Julie-Anne</given-names></name><name><surname>Bourdon</surname><given-names>Caroline</given-names></name><name><surname>Paiero</surname><given-names>Steven M.</given-names></name><name><surname>Marshall</surname><given-names>Stephen A.</given-names></name></person-group><article-title>New species and distributional records of Aleocharinae (Coleoptera, Staphylinidae) from Ontario, Canada, with a checklist of recorded species</article-title><source>Zookeys</source><day>26</day><month>4</month><year>2012</year><volume>2012</volume><issue>186</issue><fpage>119</fpage><lpage>206</lpage><pub-id pub-id-type="doi">10.3897/zookeys.186.2947</pub-id></mixed-citation></tp:treatment-meta><tp:nomenclature><tp:taxon-name>
                            <tp:taxon-name-part taxon-name-part-type="genus">Dinaraea</tp:taxon-name-part>
                        	
                            <tp:taxon-name-part taxon-name-part-type="species">backusensis</tp:taxon-name-part>
                        <object-id xmlns:xlink="http://www.w3.org/1999/xlink" xlink:type="simple">urn:lsid:zoobank.org:act:81B9BEBD-F6ED-4893-A5C1-2094599C88CC</object-id>
                        <object-id xmlns:xlink="http://www.w3.org/1999/xlink" xlink:type="simple">http://species-id.net/wiki/Dinaraea_backusensis</object-id>
                        </tp:taxon-name><tp:taxon-authority>Klimaszewski &amp; Brunke, sp. n.</tp:taxon-authority><xref ref-type="fig" rid="F26">Figs 66</xref><xref ref-type="fig" rid="F39">146–149</xref><xref ref-type="fig" rid="F28">Map 66</xref></tp:nomenclature><tp:treatment-sec sec-type="Type locality"><title>Type locality.</title><p>Canada, Ontario, Haldimand-Norfolk Reg., 6 km W of Saint Williams, Backus Woods, Wetland trail, sugar maple-dominated mesic forest, 42°39'54"N, 80°29'34"W.</p></tp:treatment-sec><tp:treatment-sec sec-type="Type material"><title>Type material.</title><p>Holotype (male): CANADA, ON:<italic>Hald.-Norfolk Reg.</italic>, Backus Woods, Wetland trail, <named-content xmlns:xlink="http://www.w3.org/1999/xlink" content-type="dwc:verbatimCoordinates" xlink:type="simple">42°39'54"N, 80°29'34"W,</named-content> sugar maple-dominated mesic forest, sifted litter, 2.iv.2010, A. Brunke, debu00331025 (DEBU).</p></tp:treatment-sec><tp:treatment-sec sec-type="Diagnosis"><title>Diagnosis.</title><p>This species may be distinguished from all other Nearctic <italic><tp:taxon-name>Dinaraea</tp:taxon-name></italic> by the following combination of characters: postocular area slightly longer than eye; pronotum trapezoidal in form and slightly (not distinctly) transverse; antennomeres 1–3 <!--PageBreak-->elongate, 4–7 subquadrate, 8–10 slightly transverse; elytra flat, transverse, at suture about as long as pronotum; male tergite eight with median and lateral teeth (<xref ref-type="fig" rid="F39">Fig. 147</xref>); and median lobe of aedeagus of distinctive shape in lateral view (<xref ref-type="fig" rid="F39">Figs 146</xref>).</p></tp:treatment-sec><tp:treatment-sec sec-type="Description"><title>Description.</title><p>Body narrowly subparallel, flattened, length 3.1 mm, dark brown, with legs, maxillary palpi, and basal 1–3 antennomeres yellowish brown, forebody moderately glossy with strong meshed microsculpture, abdomen strongly glossy with weaker microsculpture, pubescence moderately dense, denser on pronotum and elytra than on abdomen (<xref ref-type="fig" rid="F26">Fig. 66</xref>); head transverse, impressed medially, rounded laterally, postocular area slightly longer than eye, pubescence sparse and directed mediad; antennae with antennomeres 1–3 elongate, 4–7 subquadrate, 8–10 slightly transverse;<!--PageBreak--> maxillary palpi with penultimate article broad and last article acicular; pronotum slightly transverse, trapezoidal, basal margin arcuate, with obtuse hind angles, broadest in apical third, flattened medially, margined, pubescence sparser than that on elytra and directed laterad on disc and forming arcuate lines, pubescence at midline directed anteriad in apical portion and posteriad in basal portion, pronotum with 4 lateral macrosetae on each side; elytra flat, transverse, subequal in length to pronotum at midline, pubescence directed straight or obliquely posteriad, punctation granulose; abdomen with tergites II-IV strongly impressed and sparsely pubescent.</p><p>Male. Tergite VIII truncate apically with two lateral teeth and two median protuberances (<xref ref-type="fig" rid="F39">Fig. 147</xref>); sternite VIII with apex arcuate but slightly pointed medially (<xref ref-type="fig" rid="F39">Fig. 148</xref>); median lobe of aedeagus in lateral view with moderately large bulbus and short tubus with angulate apex, ventral side of tubus weakly arcuate; internal sac in lateral view with a narrow, elongate and recurved sclerite (<xref ref-type="fig" rid="F39">Fig. 146</xref>).</p><p>Female. Unknown.</p></tp:treatment-sec><tp:treatment-sec sec-type="Distribution"><title>Distribution.</title><p>At present, <italic><tp:taxon-name>Dinaraea backusensis</tp:taxon-name></italic> is known only from southern Ontario but should occur across eastern North America, at least as far north as southern Canada.</p></tp:treatment-sec><tp:treatment-sec sec-type="Bionomics"><title>Bionomics.</title><p>The holotype was collected in a sugar maple dominated forest with a rich diversity of other deciduous trees by sifting deep pockets of leaf litter beside large, old logs. Other native species of <italic><tp:taxon-name>Dinaraea</tp:taxon-name></italic> have been associated with subcortical habitats (<xref ref-type="bibr" rid="B58">Lohse et al. 1990</xref>).</p></tp:treatment-sec><tp:treatment-sec sec-type="Etymology"><title>Etymology.</title><p>This species is named after Backus Woods, a 704-acre, old growth, Carolinian forest in Ontario, Canada where the holotypewas collected. We would like to recognize the conservation efforts of the Nature Conservancy of Canada in this region and their recent work in acquiring this property for permanent protection.</p></tp:treatment-sec><tp:treatment-sec sec-type="Comments"><title>Comments.</title><p>Using previous literature, <italic>Dinaraea backusensis</italic> can be distinguished from all known Nearctic species of the genus except <italic><tp:taxon-name>Dinaraea borealis</tp:taxon-name></italic> Lohse and <italic><tp:taxon-name>Dinaraea planaris</tp:taxon-name></italic> (Mäklin) by the distinctive shape of the median lobe in lateral view (see figures in <xref ref-type="bibr" rid="B47">Klimaszewski et al. 2011</xref>). The male of <italic><tp:taxon-name>Dinaraea borealis</tp:taxon-name></italic> has recently been discovered (to be described in a future publication) and clearly differs in the shape of the median lobe in lateral view. The aedeagus of the lectotype of <italic><tp:taxon-name>Dinaraea planaris</tp:taxon-name></italic> is mounted in abparameral view (illustrated in <xref ref-type="bibr" rid="B59">Lohse and Smetana 1985</xref>) but <italic><tp:taxon-name>Dinaraea backusensis</tp:taxon-name></italic> differs from <italic><tp:taxon-name>Dinaraea planaris</tp:taxon-name></italic> by the more elongate pronotum and male tergite VIII with median and lateral teeth (unmodified and truncate apically in <italic><tp:taxon-name>Dinaraea planaris</tp:taxon-name></italic>). <italic><tp:taxon-name>Dinaraea backusensis</tp:taxon-name></italic> is most similar to the European species <italic><tp:taxon-name>Dinaraea linearis</tp:taxon-name></italic> (Gravenhorst) but differs in the following characters: median lobe in lateral view angular at apex, shorter and much broader; internal sac in lateral view with long, recurved sclerite, about as long as bulbus (much shorter and talon-like in <italic><tp:taxon-name>Dinaraea linearis</tp:taxon-name></italic>); and male tergite 8 with lateral projections longer and differently shaped than medial projections (lateral and medial projections similar in shape in <italic><tp:taxon-name>Dinaraea linearis</tp:taxon-name></italic>). Dissected specimens from Denmark (no specific locality) were examined (ZMUC). The two taxa are nearly identical externally.</p></tp:treatment-sec><tp:treatment-sec><!--Section generated to contain objects referenced in tp:taxon-treatment.--><fig id="F26" position="float" orientation="portrait"><label>Figures 61–66.</label><caption><p>Dorsal habitus of: <bold>61</bold> <italic><tp:taxon-name>Atheta alesi</tp:taxon-name></italic> Klimaszewski &amp; Brunke sp. n. <bold>62</bold> <italic><tp:taxon-name>Atheta festinans</tp:taxon-name></italic> (Erichson) <bold>63</bold> <italic><tp:taxon-name>Atheta nescia</tp:taxon-name></italic> (Casey) <bold>64</bold> <italic><tp:taxon-name>Callicerus obscurus</tp:taxon-name></italic> Gravenhorst <bold>65</bold> <italic><tp:taxon-name>Callicerus rigidicornis</tp:taxon-name></italic> (Erichson) <bold>66</bold> <italic><tp:taxon-name>Dinaraea backusensis</tp:taxon-name></italic> Klimaszewski &amp; Brunke sp. n.Scale 1mm.</p></caption><graphic xmlns:xlink="http://www.w3.org/1999/xlink" xlink:href="ZooKeys-186-119-g026.jpg" position="float" orientation="portrait" xlink:type="simple"/></fig><fig id="F39" position="float" orientation="portrait"><label>Figures 132–149.</label><caption><p><italic><tp:taxon-name>Alevonota gracilenta</tp:taxon-name></italic> (Erichson)  <bold>132</bold> aedeagus lateral view <bold>133</bold> male tergite 8  <bold>134</bold> male sternite 8. <italic><tp:taxon-name>Atheta (Microdota) alesi</tp:taxon-name></italic> Klimaszewski &amp; Brunke sp. n.: <bold>135</bold> aedeagus abparameral view <bold>136</bold> aedeagus lateral view <bold>137</bold> male tergite 8 <bold>138</bold> male sternite 8 <bold>139</bold> spermatheca <bold>140</bold> female tergite 8 <bold>141</bold> female sternite 8. <italic><tp:taxon-name>Callicerus obscurus</tp:taxon-name></italic> Gravenhorst: <bold>142</bold> aedeagus lateral view <bold>143</bold> spermatheca. <italic><tp:taxon-name>Callicerus rigidicornis</tp:taxon-name></italic> (Erichson)  <bold>144</bold> aedeagus lateral view <bold>145</bold> spermatheca. <italic><tp:taxon-name>Dinaraea backusensis</tp:taxon-name></italic> Klimaszewski and Brunke sp. n.: <bold>146</bold> aedeagus lateral view <bold>147</bold> male tergite 8 <bold>148</bold> male sternite 8. <italic><tp:taxon-name>Philhygra proterminalis</tp:taxon-name></italic> (Bernhauer): <bold>149</bold> aedeagus lateral view. Scale 0.2 mm.</p></caption><graphic xmlns:xlink="http://www.w3.org/1999/xlink" xlink:href="ZooKeys-186-119-g039.jpg" position="float" orientation="portrait" xlink:type="simple"/></fig><fig id="F28" position="float" orientation="portrait"><label>Maps 65–68.</label><caption><p>Distribution in Ontario of: <bold>65</bold> <italic><tp:taxon-name>Callicerus rigidicornis</tp:taxon-name></italic> (Erichson) <bold>66</bold> <italic><tp:taxon-name>Dinaraea backusensis</tp:taxon-name></italic> Klimaszewski &amp; Brunke sp. n. <bold>67</bold> <italic><tp:taxon-name>Mocyta breviuscula</tp:taxon-name></italic> (Mäklin) <bold>68</bold> <italic><tp:taxon-name>Philhygra jarmilae</tp:taxon-name></italic> Klimaszewski &amp; Langor.</p></caption><graphic xmlns:xlink="http://www.w3.org/1999/xlink" xlink:href="ZooKeys-186-119-g028.jpg" position="float" orientation="portrait" xlink:type="simple"/></fig></tp:treatment-sec><ref-list><ref id="B58"><mixed-citation xmlns:xlink="http://www.w3.org/1999/xlink" xlink:type="simple"><person-group><name name-style="western"><surname>Lohse</surname><given-names>GA</given-names></name><name name-style="western"><surname>Klimaszewski</surname><given-names>J</given-names></name><name name-style="western"><surname>Smetana</surname><given-names>A</given-names></name></person-group> (<year>1990</year>)<article-title> Revision of Arctic Aleocharinae of North America (Coleoptera: Staphylinidae).</article-title><source>The Coleopterists Bulletin </source><volume>44</volume>: <fpage>121</fpage>-<lpage>202</lpage>.</mixed-citation></ref><ref id="B47"><mixed-citation xmlns:xlink="http://www.w3.org/1999/xlink" xlink:type="simple"><person-group><name name-style="western"><surname>Klimaszewski</surname><given-names>J</given-names></name><name name-style="western"><surname>Langor</surname><given-names>D</given-names></name><name name-style="western"><surname>Pelletier</surname><given-names>G</given-names></name><name name-style="western"><surname>Bourdon</surname><given-names>C</given-names></name><name name-style="western"><surname>Perdereau</surname><given-names>L</given-names></name></person-group> (<year>2011</year>)<source> Aleocharine beetles (Coleoptera, Staphylinidae) of the province of Newfoundland and Labrador, Canada.</source><publisher-name>Pensoft Publishers, Sofia</publisher-name>, <publisher-loc>Moscow</publisher-loc>, <lpage>313</lpage> pp.</mixed-citation></ref><ref id="B59"><mixed-citation xmlns:xlink="http://www.w3.org/1999/xlink" xlink:type="simple"><person-group><name name-style="western"><surname>Lohse</surname><given-names>GA</given-names></name><name name-style="western"><surname>Smetana</surname><given-names>A</given-names></name></person-group> (<year>1985</year>)<article-title> Revision of the types of species of Oxypodini and Athetini (<italic>sensu</italic> Seevers) described by Mannerheim and Mäklin from North America (Coleoptera: Staphylinidae).</article-title><source>The Coleopterists Bulletin </source><volume>39</volume>: <fpage>281</fpage>-<lpage>300</lpage>.</mixed-citation></ref></ref-list></tp:taxon-treatment>
