# Supplementary material for: New species and distributional records of Aleocharinae (Coleoptera, Staphylinidae) from Ontario, Canada, with a checklist of recorded species
Source: Zookeys. 2012 Apr 26;(186):119–206. doi: 10.3897/zookeys.186.2947 (PMC3349194; doi:10.3897/zookeys.186.2947)
Supplement: XML Treatment for Mocyta breviuscula [file zookeys.186.2947-treatment67.xml]

<!DOCTYPE tp:taxon-treatment
  PUBLIC "-//TaxonX//DTD Taxonomic Treatment Publishing DTD v0 20100105//EN" "tax-treatment-NSO.dtd">
<tp:taxon-treatment xmlns:tp="http://www.plazi.org/taxpub"><tp:treatment-meta><mixed-citation publication-type="journal"><person-group><name><surname>Brunke</surname><given-names>Adam J.</given-names></name><name><surname>Klimaszewski</surname><given-names>Jan</given-names></name><name><surname>Dorval</surname><given-names>Julie-Anne</given-names></name><name><surname>Bourdon</surname><given-names>Caroline</given-names></name><name><surname>Paiero</surname><given-names>Steven M.</given-names></name><name><surname>Marshall</surname><given-names>Stephen A.</given-names></name></person-group><article-title>New species and distributional records of Aleocharinae (Coleoptera, Staphylinidae) from Ontario, Canada, with a checklist of recorded species</article-title><source>Zookeys</source><day>26</day><month>4</month><year>2012</year><volume>2012</volume><issue>186</issue><fpage>119</fpage><lpage>206</lpage><pub-id pub-id-type="doi">10.3897/zookeys.186.2947</pub-id></mixed-citation></tp:treatment-meta><tp:nomenclature><tp:taxon-name>
                            <tp:taxon-name-part taxon-name-part-type="genus">Mocyta</tp:taxon-name-part>
                        	
                            <tp:taxon-name-part taxon-name-part-type="species">breviuscula</tp:taxon-name-part>
                        <object-id xmlns:xlink="http://www.w3.org/1999/xlink" xlink:type="simple">http://species-id.net/wiki/Mocyta_breviuscula</object-id>
                        </tp:taxon-name><tp:taxon-authority>(Mäklin, 1852)</tp:taxon-authority><tp:taxon-status xmlns:xlink="http://www.w3.org/1999/xlink" xlink:type="simple">New Ontario Record</tp:taxon-status><xref ref-type="fig" rid="F29">Fig. 67</xref><xref ref-type="fig" rid="F28">Map 67</xref><xref ref-type="bibr" rid="B47">genitalia in Klimaszewski et al. (2011)</xref></tp:nomenclature><tp:treatment-sec sec-type="Material examined"><title>Material examined.</title><p>CANADA: ON:<italic>Manitoulin Distr</italic>., Manitoulin Island, Kip Fleming Tract, ~8km SW Gore Bay, <named-content xmlns:xlink="http://www.w3.org/1999/xlink" content-type="dwc:verbatimCoordinates" xlink:type="simple">45°52'13"N, 82°32'31"W,</named-content> oak savannah/alvar, sifted litter, 29.ix.2010, S.M. Paiero, 1 (DEBU), Misery Bay Prov. Nat. Res., <named-content xmlns:xlink="http://www.w3.org/1999/xlink" content-type="dwc:verbatimCoordinates" xlink:type="simple">45°47'28"N, 82°44'58"W,</named-content> alvar, 29.ix.2010, S.M. Paiero, 1 (DEBU); <italic>Sudbury Co</italic>., Mattagami, 24.viii.1980, leg. R. Baranowski, 1 (MZLU).</p><fig id="F29" position="float" orientation="portrait"><label>Figures 67–72.</label><caption><p>Dorsal habitus of: <bold>67</bold> <italic><tp:taxon-name>Mocyta breviuscula</tp:taxon-name></italic> (Mäklin) <bold>68</bold> <italic><tp:taxon-name>Philhygra jarmilae</tp:taxon-name></italic> Klimaszewski &amp; Langor <bold>69</bold> <italic><tp:taxon-name>Philhygra laevicollis</tp:taxon-name></italic> (Mäklin) <bold>70.</bold> <italic><tp:taxon-name>Philhygra luridipennis</tp:taxon-name></italic> (Mannerheim) <bold>71</bold> <italic><tp:taxon-name>Philhygra proterminalis</tp:taxon-name></italic> (Bernhauer) <bold>72</bold> <italic><tp:taxon-name>Stethusa klimschi</tp:taxon-name></italic> (Bernhauer). Scale 1mm.</p></caption><graphic xmlns:xlink="http://www.w3.org/1999/xlink" xlink:href="ZooKeys-186-119-g029.jpg" position="float" orientation="portrait" xlink:type="simple"/></fig></tp:treatment-sec><tp:treatment-sec sec-type="Distribution"><title>Distribution.</title><p>Canada: YT, BC, AB, ON, QC, NB, NS, NL; USA: AK, CA, NV (<xref ref-type="bibr" rid="B59">Lohse and Smetana 1985</xref>; <xref ref-type="bibr" rid="B24">Gusarov 2003a</xref>; <xref ref-type="bibr" rid="B48">Klimaszewski et al. 2007b</xref>; <xref ref-type="bibr" rid="B43">Klimaszewski et al. 2008a</xref>; <xref ref-type="bibr" rid="B62">Majka and Klimaszewski 2008c</xref>; <xref ref-type="bibr" rid="B77">Webster et al. 2009</xref>; <xref ref-type="bibr" rid="B47">Klimaszewski et al. 2011</xref>). Native.</p></tp:treatment-sec><tp:treatment-sec><!--Section generated to contain objects referenced in tp:taxon-treatment.--><fig id="F28" position="float" orientation="portrait"><label>Maps 65–68.</label><caption><p>Distribution in Ontario of: <bold>65</bold> <italic><tp:taxon-name>Callicerus rigidicornis</tp:taxon-name></italic> (Erichson) <bold>66</bold> <italic><tp:taxon-name>Dinaraea backusensis</tp:taxon-name></italic> Klimaszewski &amp; Brunke sp. n. <bold>67</bold> <italic><tp:taxon-name>Mocyta breviuscula</tp:taxon-name></italic> (Mäklin) <bold>68</bold> <italic><tp:taxon-name>Philhygra jarmilae</tp:taxon-name></italic> Klimaszewski &amp; Langor.</p></caption><graphic xmlns:xlink="http://www.w3.org/1999/xlink" xlink:href="ZooKeys-186-119-g028.jpg" position="float" orientation="portrait" xlink:type="simple"/></fig></tp:treatment-sec><ref-list><ref id="B47"><mixed-citation xmlns:xlink="http://www.w3.org/1999/xlink" xlink:type="simple"><person-group><name name-style="western"><surname>Klimaszewski</surname><given-names>J</given-names></name><name name-style="western"><surname>Langor</surname><given-names>D</given-names></name><name name-style="western"><surname>Pelletier</surname><given-names>G</given-names></name><name name-style="western"><surname>Bourdon</surname><given-names>C</given-names></name><name name-style="western"><surname>Perdereau</surname><given-names>L</given-names></name></person-group> (<year>2011</year>)<source> Aleocharine beetles (Coleoptera, Staphylinidae) of the province of Newfoundland and Labrador, Canada.</source><publisher-name>Pensoft Publishers, Sofia</publisher-name>, <publisher-loc>Moscow</publisher-loc>, <lpage>313</lpage> pp.</mixed-citation></ref><ref id="B59"><mixed-citation xmlns:xlink="http://www.w3.org/1999/xlink" xlink:type="simple"><person-group><name name-style="western"><surname>Lohse</surname><given-names>GA</given-names></name><name name-style="western"><surname>Smetana</surname><given-names>A</given-names></name></person-group> (<year>1985</year>)<article-title> Revision of the types of species of Oxypodini and Athetini (<italic>sensu</italic> Seevers) described by Mannerheim and Mäklin from North America (Coleoptera: Staphylinidae).</article-title><source>The Coleopterists Bulletin </source><volume>39</volume>: <fpage>281</fpage>-<lpage>300</lpage>.</mixed-citation></ref><ref id="B24"><mixed-citation xmlns:xlink="http://www.w3.org/1999/xlink" xlink:type="simple"><person-group><name name-style="western"><surname>Gusarov</surname><given-names>VI</given-names></name></person-group> (<year>2003a</year>)<article-title> Revision of some types of North American aleocharines (Coleoptera: Staphylinidae: Aleocharinae), with synonymic notes.</article-title><source>Zootaxa </source><volume>353</volume>: <fpage>1</fpage>-<lpage>134</lpage>.</mixed-citation></ref><ref id="B48"><mixed-citation xmlns:xlink="http://www.w3.org/1999/xlink" xlink:type="simple"><person-group><name name-style="western"><surname>Klimaszewski</surname><given-names>J</given-names></name><name name-style="western"><surname>Langor</surname><given-names>D</given-names></name><name name-style="western"><surname>Savard</surname><given-names>K</given-names></name><name name-style="western"><surname>Pelletier</surname><given-names>G</given-names></name><name name-style="western"><surname>Chandler</surname><given-names>DS</given-names></name><name name-style="western"><surname>Sweeney</surname><given-names>J</given-names></name></person-group> (<year>2007b</year>)<article-title> Rove beetles (Coleoptera: Staphylinidae) in yellow birch-dominated stands of southeastern Quebec, Canada: Diversity, abundance, and description of a new species.</article-title><source>The Canadian Entomologist </source><volume>139</volume>: <fpage>793</fpage>-<lpage>833</lpage>. doi: <ext-link ext-link-type="uri" xlink:href="http://dx.doi.org/10.4039/n06-057" xlink:type="simple">10.4039/n06-057</ext-link></mixed-citation></ref><ref id="B43"><mixed-citation xmlns:xlink="http://www.w3.org/1999/xlink" xlink:type="simple"><person-group><name name-style="western"><surname>Klimaszewski</surname><given-names>J</given-names></name><name name-style="western"><surname>Godin</surname><given-names>B</given-names></name><name name-style="western"><surname>Pelletier</surname><given-names>G</given-names></name><name name-style="western"><surname>Savard</surname><given-names>K</given-names></name></person-group> (<year>2008a</year>)<article-title> Six new species and records of aleocharine beetles from the Yukon and Alaska (Coleoptera: Staphylinidae: Aleocharinae).</article-title><source>The Canadian Entomologist </source><volume>140</volume>: <fpage>265</fpage>-<lpage>291</lpage>. doi: <ext-link ext-link-type="uri" xlink:href="http://dx.doi.org/10.4039/n07-054" xlink:type="simple">10.4039/n07-054</ext-link></mixed-citation></ref><ref id="B62"><mixed-citation xmlns:xlink="http://www.w3.org/1999/xlink" xlink:type="simple"><person-group><name name-style="western"><surname>Majka</surname><given-names>CG</given-names></name><name name-style="western"><surname>Klimaszewski</surname><given-names>J</given-names></name></person-group> (<year>2008c</year>)<article-title> New records of Canadian Aleocharinae (Coleoptera: Staphylinidae).</article-title><source>ZooKeys </source><volume>2</volume>: <fpage>85</fpage>-<lpage>114</lpage>. doi: <ext-link ext-link-type="uri" xlink:href="http://dx.doi.org/10.3897/zookeys.2.7" xlink:type="simple">10.3897/zookeys.2.7</ext-link></mixed-citation></ref><ref id="B77"><mixed-citation xmlns:xlink="http://www.w3.org/1999/xlink" xlink:type="simple"><person-group><name name-style="western"><surname>Webster</surname><given-names>RP</given-names></name><name name-style="western"><surname>Klimaszewski</surname><given-names>J</given-names></name><name name-style="western"><surname>Pelletier</surname><given-names>G</given-names></name><name name-style="western"><surname>Savard</surname><given-names>K</given-names></name></person-group> (<year>2009</year>)<article-title> New Staphylinidae (Coleoptera) records with new collection data from New Brunswick, Canada. I. Aleocharinae.</article-title><source>ZooKeys </source><volume>22</volume>: <fpage>171</fpage>-<lpage>248</lpage>. doi: <ext-link ext-link-type="uri" xlink:href="http://dx.doi.org/10.3897/zookeys.22.152" xlink:type="simple">10.3897/zookeys.22.152</ext-link></mixed-citation></ref></ref-list></tp:taxon-treatment>
