# Supplementary material for: New species and distributional records of Aleocharinae (Coleoptera, Staphylinidae) from Ontario, Canada, with a checklist of recorded species
Source: Zookeys. 2012 Apr 26;(186):119–206. doi: 10.3897/zookeys.186.2947 (PMC3349194; doi:10.3897/zookeys.186.2947)
Supplement: XML Treatment for Philhygra laevicollis [file zookeys.186.2947-treatment69.xml]

<!DOCTYPE tp:taxon-treatment
  PUBLIC "-//TaxonX//DTD Taxonomic Treatment Publishing DTD v0 20100105//EN" "tax-treatment-NSO.dtd">
<tp:taxon-treatment xmlns:tp="http://www.plazi.org/taxpub"><tp:treatment-meta><mixed-citation publication-type="journal"><person-group><name><surname>Brunke</surname><given-names>Adam J.</given-names></name><name><surname>Klimaszewski</surname><given-names>Jan</given-names></name><name><surname>Dorval</surname><given-names>Julie-Anne</given-names></name><name><surname>Bourdon</surname><given-names>Caroline</given-names></name><name><surname>Paiero</surname><given-names>Steven M.</given-names></name><name><surname>Marshall</surname><given-names>Stephen A.</given-names></name></person-group><article-title>New species and distributional records of Aleocharinae (Coleoptera, Staphylinidae) from Ontario, Canada, with a checklist of recorded species</article-title><source>Zookeys</source><day>26</day><month>4</month><year>2012</year><volume>2012</volume><issue>186</issue><fpage>119</fpage><lpage>206</lpage><pub-id pub-id-type="doi">10.3897/zookeys.186.2947</pub-id></mixed-citation></tp:treatment-meta><tp:nomenclature><tp:taxon-name>
                            <tp:taxon-name-part taxon-name-part-type="genus">Philhygra</tp:taxon-name-part>
                        	
                            <tp:taxon-name-part taxon-name-part-type="species">laevicollis</tp:taxon-name-part>
                        <object-id xmlns:xlink="http://www.w3.org/1999/xlink" xlink:type="simple">http://species-id.net/wiki/Philhygra_laevicollis</object-id>
                        </tp:taxon-name><tp:taxon-authority>(Mäklin, 1852)</tp:taxon-authority><tp:taxon-status xmlns:xlink="http://www.w3.org/1999/xlink" xlink:type="simple">New Ontario Record</tp:taxon-status><xref ref-type="fig" rid="F29">Fig. 69</xref><xref ref-type="fig" rid="F30">Map 69</xref><xref ref-type="bibr" rid="B55">genitalia in Klimaszewski et al. (2005b)</xref></tp:nomenclature><tp:treatment-sec sec-type="Material examined"><title>Material examined.</title><p>CANADA: ON:<italic>Haliburton Co</italic>., 9 km SE of Dorset, vernal pool litter (previously wet), 45.17–78.84, 17.vii.2009, S. Kullik, 1 (DEBU), same data except: 45.18–78.83, 17.viii.2009, 1 (DEBU); <italic>Nipissing Distr</italic>., Algonquin Prov. Park, nr. Brent, 19.viii.1980, R. Baranowski, 1 (MZLU), same data except: 21.viii.1980, 1 (MZLU).</p></tp:treatment-sec><tp:treatment-sec sec-type="Distribution"><title>Distribution.</title><p>Canada: BC, ON, NB, NS; USA: AK, WA (<xref ref-type="bibr" rid="B67">Moore and Legner 1975</xref>; <xref ref-type="bibr" rid="B57">Klimaszewski and Winchester 2002</xref>; <xref ref-type="bibr" rid="B55">Klimaszewski et al. 2005b</xref>; <xref ref-type="bibr" rid="B62">Majka and Klimaszewski 2008c</xref>). Native.</p><fig id="F30" position="float" orientation="portrait"><label>Maps 69–72.</label><caption><p>Distribution in Ontario of: <bold>69</bold> <italic><tp:taxon-name>Philhygra laevicollis</tp:taxon-name></italic> (Mäklin) <bold>70</bold> <italic><tp:taxon-name>Philhygra luridipennis</tp:taxon-name></italic> (Mannerheim) <bold>71.</bold> <italic><tp:taxon-name>Philhygra proterminalis</tp:taxon-name></italic> (Bernhauer) <bold>72</bold> <italic><tp:taxon-name>Stethusa klimschi</tp:taxon-name></italic> (Bernhauer).</p></caption><graphic xmlns:xlink="http://www.w3.org/1999/xlink" xlink:href="ZooKeys-186-119-g030.jpg" position="float" orientation="portrait" xlink:type="simple"/></fig></tp:treatment-sec><tp:treatment-sec><!--Section generated to contain objects referenced in tp:taxon-treatment.--><fig id="F29" position="float" orientation="portrait"><label>Figures 67–72.</label><caption><p>Dorsal habitus of: <bold>67</bold> <italic><tp:taxon-name>Mocyta breviuscula</tp:taxon-name></italic> (Mäklin) <bold>68</bold> <italic><tp:taxon-name>Philhygra jarmilae</tp:taxon-name></italic> Klimaszewski &amp; Langor <bold>69</bold> <italic><tp:taxon-name>Philhygra laevicollis</tp:taxon-name></italic> (Mäklin) <bold>70.</bold> <italic><tp:taxon-name>Philhygra luridipennis</tp:taxon-name></italic> (Mannerheim) <bold>71</bold> <italic><tp:taxon-name>Philhygra proterminalis</tp:taxon-name></italic> (Bernhauer) <bold>72</bold> <italic><tp:taxon-name>Stethusa klimschi</tp:taxon-name></italic> (Bernhauer). Scale 1mm.</p></caption><graphic xmlns:xlink="http://www.w3.org/1999/xlink" xlink:href="ZooKeys-186-119-g029.jpg" position="float" orientation="portrait" xlink:type="simple"/></fig></tp:treatment-sec><ref-list><ref id="B55"><mixed-citation xmlns:xlink="http://www.w3.org/1999/xlink" xlink:type="simple"><person-group><name name-style="western"><surname>Klimaszewski</surname><given-names>J</given-names></name><name name-style="western"><surname>Sweeney</surname><given-names>J</given-names></name><name name-style="western"><surname>Price</surname><given-names>J</given-names></name><name name-style="western"><surname>Pelletier</surname><given-names>G</given-names></name></person-group> (<year>2005b</year>)<article-title> Rove beetles (Coleoptera: Staphylinidae) in red spruce stands, eastern Canada: diversity, abundance, and descriptions of new species.</article-title><source>The Canadian Entomologist </source><volume>137</volume>: <fpage>1</fpage>-<lpage>48</lpage>. doi: <ext-link ext-link-type="uri" xlink:href="http://dx.doi.org/10.4039/n03-123" xlink:type="simple">10.4039/n03-123</ext-link></mixed-citation></ref><ref id="B67"><mixed-citation xmlns:xlink="http://www.w3.org/1999/xlink" xlink:type="simple"><person-group><name name-style="western"><surname>Moore</surname><given-names>I</given-names></name><name name-style="western"><surname>Legner</surname><given-names>EF</given-names></name></person-group> (<year>1975</year>)<article-title> A catalogue of the Staphylinidae of America north of Mexico (Coleoptera). University of California, Division of Agricultural Science, Special Publication No.</article-title><volume>3015</volume>: <fpage>1</fpage>-<lpage>514</lpage>.</mixed-citation></ref><ref id="B57"><mixed-citation xmlns:xlink="http://www.w3.org/1999/xlink" xlink:type="simple"><person-group><name name-style="western"><surname>Klimaszewski</surname><given-names>J</given-names></name><name name-style="western"><surname>Winchester</surname><given-names>NN</given-names></name></person-group> (<year>2002</year>)<article-title> Aleocharine rove beetles (Coleoptera, Staphylinidae) of the ancient Sitka spruce forest on Vancouver Island, British Columbia, Canada.</article-title><source>Mémoires de la Société royale belge d’Entomologie </source><volume>40</volume>: <fpage>1</fpage>-<lpage>126</lpage>.</mixed-citation></ref><ref id="B62"><mixed-citation xmlns:xlink="http://www.w3.org/1999/xlink" xlink:type="simple"><person-group><name name-style="western"><surname>Majka</surname><given-names>CG</given-names></name><name name-style="western"><surname>Klimaszewski</surname><given-names>J</given-names></name></person-group> (<year>2008c</year>)<article-title> New records of Canadian Aleocharinae (Coleoptera: Staphylinidae).</article-title><source>ZooKeys </source><volume>2</volume>: <fpage>85</fpage>-<lpage>114</lpage>. doi: <ext-link ext-link-type="uri" xlink:href="http://dx.doi.org/10.3897/zookeys.2.7" xlink:type="simple">10.3897/zookeys.2.7</ext-link></mixed-citation></ref></ref-list></tp:taxon-treatment>
