# Supplementary material for: New species and distributional records of Aleocharinae (Coleoptera, Staphylinidae) from Ontario, Canada, with a checklist of recorded species
Source: Zookeys. 2012 Apr 26;(186):119–206. doi: 10.3897/zookeys.186.2947 (PMC3349194; doi:10.3897/zookeys.186.2947)
Supplement: XML Treatment for Philhygra proterminalis [file zookeys.186.2947-treatment71.xml]

<!DOCTYPE tp:taxon-treatment
  PUBLIC "-//TaxonX//DTD Taxonomic Treatment Publishing DTD v0 20100105//EN" "tax-treatment-NSO.dtd">
<tp:taxon-treatment xmlns:tp="http://www.plazi.org/taxpub"><tp:treatment-meta><mixed-citation publication-type="journal"><person-group><name><surname>Brunke</surname><given-names>Adam J.</given-names></name><name><surname>Klimaszewski</surname><given-names>Jan</given-names></name><name><surname>Dorval</surname><given-names>Julie-Anne</given-names></name><name><surname>Bourdon</surname><given-names>Caroline</given-names></name><name><surname>Paiero</surname><given-names>Steven M.</given-names></name><name><surname>Marshall</surname><given-names>Stephen A.</given-names></name></person-group><article-title>New species and distributional records of Aleocharinae (Coleoptera, Staphylinidae) from Ontario, Canada, with a checklist of recorded species</article-title><source>Zookeys</source><day>26</day><month>4</month><year>2012</year><volume>2012</volume><issue>186</issue><fpage>119</fpage><lpage>206</lpage><pub-id pub-id-type="doi">10.3897/zookeys.186.2947</pub-id></mixed-citation></tp:treatment-meta><tp:nomenclature><tp:taxon-name>
                            <tp:taxon-name-part taxon-name-part-type="genus">Philhygra</tp:taxon-name-part>
                        	
                            <tp:taxon-name-part taxon-name-part-type="species">proterminalis</tp:taxon-name-part>
                        <object-id xmlns:xlink="http://www.w3.org/1999/xlink" xlink:type="simple">http://species-id.net/wiki/Philhygra_proterminalis</object-id>
                        </tp:taxon-name><tp:taxon-authority>(Bernhauer, 1907)</tp:taxon-authority><tp:taxon-status xmlns:xlink="http://www.w3.org/1999/xlink" xlink:type="simple">New Canadian Record</tp:taxon-status><xref ref-type="fig" rid="F29">Figs 71</xref><xref ref-type="fig" rid="F39">149</xref><xref ref-type="fig" rid="F30">Map 71</xref></tp:nomenclature><tp:treatment-sec sec-type="Material examined"><title>Material examined.</title><p>CANADA: ON:<italic>Hald.-Norfolk Reg</italic>., Cronmiller Prop., ~6km W St. Williams, <named-content xmlns:xlink="http://www.w3.org/1999/xlink" content-type="dwc:verbatimCoordinates" xlink:type="simple">42°40'21"N, 80°29'26"W,</named-content> forest, 31.v.2011, A. Brunke, 1 (DEBU), same data except: Lindgren funnel, 20.vii to 5.viii.2011, Brunke &amp; Paiero, 1 (DEBU); <italic>Hamilton Div</italic>., Waterdown, madicolous spring, 5.viii.1985, B. Sinclair, 1 (DEBU).</p></tp:treatment-sec><tp:treatment-sec sec-type="Distribution"><title>Distribution.</title><p>Canada: ON; USA: CO, PA. Native.</p></tp:treatment-sec><tp:treatment-sec><!--Section generated to contain objects referenced in tp:taxon-treatment.--><fig id="F29" position="float" orientation="portrait"><label>Figures 67–72.</label><caption><p>Dorsal habitus of: <bold>67</bold> <italic><tp:taxon-name>Mocyta breviuscula</tp:taxon-name></italic> (Mäklin) <bold>68</bold> <italic><tp:taxon-name>Philhygra jarmilae</tp:taxon-name></italic> Klimaszewski &amp; Langor <bold>69</bold> <italic><tp:taxon-name>Philhygra laevicollis</tp:taxon-name></italic> (Mäklin) <bold>70.</bold> <italic><tp:taxon-name>Philhygra luridipennis</tp:taxon-name></italic> (Mannerheim) <bold>71</bold> <italic><tp:taxon-name>Philhygra proterminalis</tp:taxon-name></italic> (Bernhauer) <bold>72</bold> <italic><tp:taxon-name>Stethusa klimschi</tp:taxon-name></italic> (Bernhauer). Scale 1mm.</p></caption><graphic xmlns:xlink="http://www.w3.org/1999/xlink" xlink:href="ZooKeys-186-119-g029.jpg" position="float" orientation="portrait" xlink:type="simple"/></fig><fig id="F39" position="float" orientation="portrait"><label>Figures 132–149.</label><caption><p><italic><tp:taxon-name>Alevonota gracilenta</tp:taxon-name></italic> (Erichson)  <bold>132</bold> aedeagus lateral view <bold>133</bold> male tergite 8  <bold>134</bold> male sternite 8. <italic><tp:taxon-name>Atheta (Microdota) alesi</tp:taxon-name></italic> Klimaszewski &amp; Brunke sp. n.: <bold>135</bold> aedeagus abparameral view <bold>136</bold> aedeagus lateral view <bold>137</bold> male tergite 8 <bold>138</bold> male sternite 8 <bold>139</bold> spermatheca <bold>140</bold> female tergite 8 <bold>141</bold> female sternite 8. <italic><tp:taxon-name>Callicerus obscurus</tp:taxon-name></italic> Gravenhorst: <bold>142</bold> aedeagus lateral view <bold>143</bold> spermatheca. <italic><tp:taxon-name>Callicerus rigidicornis</tp:taxon-name></italic> (Erichson)  <bold>144</bold> aedeagus lateral view <bold>145</bold> spermatheca. <italic><tp:taxon-name>Dinaraea backusensis</tp:taxon-name></italic> Klimaszewski and Brunke sp. n.: <bold>146</bold> aedeagus lateral view <bold>147</bold> male tergite 8 <bold>148</bold> male sternite 8. <italic><tp:taxon-name>Philhygra proterminalis</tp:taxon-name></italic> (Bernhauer): <bold>149</bold> aedeagus lateral view. Scale 0.2 mm.</p></caption><graphic xmlns:xlink="http://www.w3.org/1999/xlink" xlink:href="ZooKeys-186-119-g039.jpg" position="float" orientation="portrait" xlink:type="simple"/></fig><fig id="F30" position="float" orientation="portrait"><label>Maps 69–72.</label><caption><p>Distribution in Ontario of: <bold>69</bold> <italic><tp:taxon-name>Philhygra laevicollis</tp:taxon-name></italic> (Mäklin) <bold>70</bold> <italic><tp:taxon-name>Philhygra luridipennis</tp:taxon-name></italic> (Mannerheim) <bold>71.</bold> <italic><tp:taxon-name>Philhygra proterminalis</tp:taxon-name></italic> (Bernhauer) <bold>72</bold> <italic><tp:taxon-name>Stethusa klimschi</tp:taxon-name></italic> (Bernhauer).</p></caption><graphic xmlns:xlink="http://www.w3.org/1999/xlink" xlink:href="ZooKeys-186-119-g030.jpg" position="float" orientation="portrait" xlink:type="simple"/></fig></tp:treatment-sec></tp:taxon-treatment>
