# Supplementary material for: New species and distributional records of Aleocharinae (Coleoptera, Staphylinidae) from Ontario, Canada, with a checklist of recorded species
Source: Zookeys. 2012 Apr 26;(186):119–206. doi: 10.3897/zookeys.186.2947 (PMC3349194; doi:10.3897/zookeys.186.2947)
Supplement: XML Treatment for Stethusa klimschi [file zookeys.186.2947-treatment72.xml]

<!DOCTYPE tp:taxon-treatment
  PUBLIC "-//TaxonX//DTD Taxonomic Treatment Publishing DTD v0 20100105//EN" "tax-treatment-NSO.dtd">
<tp:taxon-treatment xmlns:tp="http://www.plazi.org/taxpub"><tp:treatment-meta><mixed-citation publication-type="journal"><person-group><name><surname>Brunke</surname><given-names>Adam J.</given-names></name><name><surname>Klimaszewski</surname><given-names>Jan</given-names></name><name><surname>Dorval</surname><given-names>Julie-Anne</given-names></name><name><surname>Bourdon</surname><given-names>Caroline</given-names></name><name><surname>Paiero</surname><given-names>Steven M.</given-names></name><name><surname>Marshall</surname><given-names>Stephen A.</given-names></name></person-group><article-title>New species and distributional records of Aleocharinae (Coleoptera, Staphylinidae) from Ontario, Canada, with a checklist of recorded species</article-title><source>Zookeys</source><day>26</day><month>4</month><year>2012</year><volume>2012</volume><issue>186</issue><fpage>119</fpage><lpage>206</lpage><pub-id pub-id-type="doi">10.3897/zookeys.186.2947</pub-id></mixed-citation></tp:treatment-meta><tp:nomenclature><tp:taxon-name>
                            <tp:taxon-name-part taxon-name-part-type="genus">Stethusa</tp:taxon-name-part>
                        	
                            <tp:taxon-name-part taxon-name-part-type="species">klimschi</tp:taxon-name-part>
                        <object-id xmlns:xlink="http://www.w3.org/1999/xlink" xlink:type="simple">http://species-id.net/wiki/Stethusa_klimschi</object-id>
                        </tp:taxon-name><tp:taxon-authority>(Bernhauer, 1909)</tp:taxon-authority><tp:taxon-status xmlns:xlink="http://www.w3.org/1999/xlink" xlink:type="simple">New Canadian Record</tp:taxon-status><xref ref-type="fig" rid="F29">Fig. 72</xref><xref ref-type="fig" rid="F30">Map 72</xref><xref ref-type="bibr" rid="B26">genitalia in Gusarov (2003c)</xref></tp:nomenclature><tp:treatment-sec sec-type="Material examined"><title>Material examined.</title><p>CANADA: ON:<italic>Chatham-Kent Co</italic>.,Rondeau Prov. Pk., south point trail, nr. east parking lot, <named-content xmlns:xlink="http://www.w3.org/1999/xlink" content-type="dwc:verbatimCoordinates" xlink:type="simple">42°15'42"N, 81°50'49"W,</named-content> savannah, malaise, 14.viii to 7.ix.2003, Buck and Marshall, 1 (DEBU).</p></tp:treatment-sec><tp:treatment-sec sec-type="Distribution"><title>Distribution.</title><p>Canada: ON; USA: IN, LA, MS (<xref ref-type="bibr" rid="B26">Gusarov 2003c</xref>). Native.</p></tp:treatment-sec><tp:treatment-sec sec-type="Comments"><title>Comments.</title><p>This species is newly recorded from Canada, extending its known distribution considerably northward. <italic><tp:taxon-name>Stethusa klimschi</tp:taxon-name></italic> appears to be less common in Ontario than <italic><tp:taxon-name>Stethusa spuriella</tp:taxon-name></italic> (see below) as only one female specimen was found.</p></tp:treatment-sec><tp:treatment-sec><!--Section generated to contain objects referenced in tp:taxon-treatment.--><fig id="F29" position="float" orientation="portrait"><label>Figures 67–72.</label><caption><p>Dorsal habitus of: <bold>67</bold> <italic><tp:taxon-name>Mocyta breviuscula</tp:taxon-name></italic> (Mäklin) <bold>68</bold> <italic><tp:taxon-name>Philhygra jarmilae</tp:taxon-name></italic> Klimaszewski &amp; Langor <bold>69</bold> <italic><tp:taxon-name>Philhygra laevicollis</tp:taxon-name></italic> (Mäklin) <bold>70.</bold> <italic><tp:taxon-name>Philhygra luridipennis</tp:taxon-name></italic> (Mannerheim) <bold>71</bold> <italic><tp:taxon-name>Philhygra proterminalis</tp:taxon-name></italic> (Bernhauer) <bold>72</bold> <italic><tp:taxon-name>Stethusa klimschi</tp:taxon-name></italic> (Bernhauer). Scale 1mm.</p></caption><graphic xmlns:xlink="http://www.w3.org/1999/xlink" xlink:href="ZooKeys-186-119-g029.jpg" position="float" orientation="portrait" xlink:type="simple"/></fig><fig id="F30" position="float" orientation="portrait"><label>Maps 69–72.</label><caption><p>Distribution in Ontario of: <bold>69</bold> <italic><tp:taxon-name>Philhygra laevicollis</tp:taxon-name></italic> (Mäklin) <bold>70</bold> <italic><tp:taxon-name>Philhygra luridipennis</tp:taxon-name></italic> (Mannerheim) <bold>71.</bold> <italic><tp:taxon-name>Philhygra proterminalis</tp:taxon-name></italic> (Bernhauer) <bold>72</bold> <italic><tp:taxon-name>Stethusa klimschi</tp:taxon-name></italic> (Bernhauer).</p></caption><graphic xmlns:xlink="http://www.w3.org/1999/xlink" xlink:href="ZooKeys-186-119-g030.jpg" position="float" orientation="portrait" xlink:type="simple"/></fig></tp:treatment-sec><ref-list><ref id="B26"><mixed-citation xmlns:xlink="http://www.w3.org/1999/xlink" xlink:type="simple"><person-group><name name-style="western"><surname>Gusarov</surname><given-names>VI</given-names></name></person-group> (<year>2003c</year>)<article-title> A revision of the Nearctic species of the genus <italic>Stethusa</italic> Casey, 1910 (Coleoptera: Staphylinidae: Aleocharinae).</article-title><source>Zootaxa </source><volume>239</volume>: <fpage>1</fpage>-<lpage>43</lpage>.</mixed-citation></ref></ref-list></tp:taxon-treatment>
