# Supplementary material for: New species and distributional records of Aleocharinae (Coleoptera, Staphylinidae) from Ontario, Canada, with a checklist of recorded species
Source: Zookeys. 2012 Apr 26;(186):119–206. doi: 10.3897/zookeys.186.2947 (PMC3349194; doi:10.3897/zookeys.186.2947)
Supplement: XML Treatment for Stethusa spuriella [file zookeys.186.2947-treatment73.xml]

<!DOCTYPE tp:taxon-treatment
  PUBLIC "-//TaxonX//DTD Taxonomic Treatment Publishing DTD v0 20100105//EN" "tax-treatment-NSO.dtd">
<tp:taxon-treatment xmlns:tp="http://www.plazi.org/taxpub"><tp:treatment-meta><mixed-citation publication-type="journal"><person-group><name><surname>Brunke</surname><given-names>Adam J.</given-names></name><name><surname>Klimaszewski</surname><given-names>Jan</given-names></name><name><surname>Dorval</surname><given-names>Julie-Anne</given-names></name><name><surname>Bourdon</surname><given-names>Caroline</given-names></name><name><surname>Paiero</surname><given-names>Steven M.</given-names></name><name><surname>Marshall</surname><given-names>Stephen A.</given-names></name></person-group><article-title>New species and distributional records of Aleocharinae (Coleoptera, Staphylinidae) from Ontario, Canada, with a checklist of recorded species</article-title><source>Zookeys</source><day>26</day><month>4</month><year>2012</year><volume>2012</volume><issue>186</issue><fpage>119</fpage><lpage>206</lpage><pub-id pub-id-type="doi">10.3897/zookeys.186.2947</pub-id></mixed-citation></tp:treatment-meta><tp:nomenclature><tp:taxon-name>
                            <tp:taxon-name-part taxon-name-part-type="genus">Stethusa</tp:taxon-name-part>
                        	
                            <tp:taxon-name-part taxon-name-part-type="species">spuriella</tp:taxon-name-part>
                        <object-id xmlns:xlink="http://www.w3.org/1999/xlink" xlink:type="simple">http://species-id.net/wiki/Stethusa_spuriella</object-id>
                        </tp:taxon-name><tp:taxon-authority>(Casey, 1910)</tp:taxon-authority><tp:taxon-status xmlns:xlink="http://www.w3.org/1999/xlink" xlink:type="simple">New Canadian Record</tp:taxon-status><xref ref-type="fig" rid="F31">Fig. 73</xref><xref ref-type="fig" rid="F32">Map 73</xref><xref ref-type="bibr" rid="B26">genitalia in Gusarov (2003c)</xref></tp:nomenclature><tp:treatment-sec sec-type="Material examined"><title>Material examined.</title><p>CANADA: ON:<italic>Chatham-Kent Co</italic>., Rondeau Prov. Park, south point east pkng lot, 42 15 42N, 81 50 49W, oak savannah, white pans, 29.v.2003, Buck &amp; Paiero, 1 (DEBU); <italic>Essex Co</italic>., Windsor, Ojibway Prairie, burnt prairie, yellow pans, 15 to 18.v.2001, S. M. Paiero, 1 (DEBU); <italic>Hald.-Norfolk Reg</italic>., Cronmiller Prop., ~6km W St. Williams, <named-content xmlns:xlink="http://www.w3.org/1999/xlink" content-type="dwc:verbatimCoordinates" xlink:type="simple">42°40'18"N, 80°29'24"W,</named-content> low forest, malaise pans, 20.vii to 5.viii.2011, Brunke &amp; Paiero, 1 (DEBU), Cronmiller Prop., ~6km W St. Williams, <named-content xmlns:xlink="http://www.w3.org/1999/xlink" content-type="dwc:verbatimCoordinates" xlink:type="simple">42°40'20"N, 80°29'29"W,</named-content> ridge forest, malaise pans, 5.vii to 20.vii.2011, Brunke &amp; Paiero, 1 (DEBU), Turkey Point Prov. Park, site 1,<!--PageBreak--> <named-content xmlns:xlink="http://www.w3.org/1999/xlink" content-type="dwc:verbatimCoordinates" xlink:type="simple">42°41'48"N, 80°19'48"W,</named-content> forest, malaise pans, 5.viii to 17.viii.2011, Brunke &amp; Paiero, 1 (DEBU), same data except: on fungus, 12.x.2011, A. Brunke, 1 (DEBU), Turkey Point Prov. Park, site 2, <named-content xmlns:xlink="http://www.w3.org/1999/xlink" content-type="dwc:verbatimCoordinates" xlink:type="simple">42°42'28"N, 80°20'29"W,</named-content> oak savannah, Berlese leaf, log and grass litter, 12.x.2011, A. Brunke, 1 (DEBU); <italic>Northumberland Co</italic>., Barr Property, ~ 7km NE Centreton, <named-content xmlns:xlink="http://www.w3.org/1999/xlink" content-type="dwc:verbatimCoordinates" xlink:type="simple">44°7'44"N, 77°59'0"W,</named-content> savannah, malaise pans, 26.vii to 12.viii.2011, Brunke &amp; Paiero, 1 (DEBU); <italic>Waterloo Reg</italic>.,Blair, soybean field, pitfall, 23.vi.2009, A. Brunke, 1 (DEBU), Cambridge, soybean field, pitfall, 23.vi.2009, A. Brunke, 1 (DEBU).</p><fig id="F31" position="float" orientation="portrait"><label>Figures 73–78.</label><caption><p>Dorsal habitus of: <bold>73</bold> <italic><tp:taxon-name>Stethusa spuriella</tp:taxon-name></italic> (Casey) <bold>74</bold> <italic><tp:taxon-name>Strigota ambigua</tp:taxon-name></italic> (Erichson)  <bold>75</bold> <italic><tp:taxon-name>Strigota obscurata</tp:taxon-name></italic> Klimaszewski &amp; Brunke sp. n. <bold>76</bold> <italic><tp:taxon-name>Trichiusa compacta</tp:taxon-name></italic> Casey <bold>77</bold> <italic><tp:taxon-name>Trichiusa hirsuta</tp:taxon-name></italic> Casey  <bold>78</bold> <italic><tp:taxon-name>Trichiusa robustula</tp:taxon-name></italic> (Casey). Scale 1mm.</p></caption><graphic xmlns:xlink="http://www.w3.org/1999/xlink" xlink:href="ZooKeys-186-119-g031.jpg" position="float" orientation="portrait" xlink:type="simple"/></fig></tp:treatment-sec><tp:treatment-sec sec-type="Distribution"><title>Distribution.</title><p>Canada: ON; USA: DE, FL, GA, IN, MO, NJ, NY, OH, PA, (<xref ref-type="bibr" rid="B26">Gusarov 2003c</xref>). Native.</p><fig id="F32" position="float" orientation="portrait"><label>Maps 73–76.</label><caption><p>Distribution in Ontario of: <bold>73</bold> <italic><tp:taxon-name>Stethusa spuriella</tp:taxon-name></italic> (Casey) <bold>74</bold> <italic><tp:taxon-name>Strigota ambigua</tp:taxon-name></italic> (Erichson) <bold>75</bold> <italic><tp:taxon-name>Strigota obscurata</tp:taxon-name></italic> Klimaszewski &amp; Brunke sp. n. <bold>76</bold> <italic><tp:taxon-name>Trichiusa compacta</tp:taxon-name></italic> Casey.</p></caption><graphic xmlns:xlink="http://www.w3.org/1999/xlink" xlink:href="ZooKeys-186-119-g032.jpg" position="float" orientation="portrait" xlink:type="simple"/></fig></tp:treatment-sec><tp:treatment-sec sec-type="Comments"><title>Comments.</title><p><italic><tp:taxon-name>Stethusa spuriella</tp:taxon-name></italic> appears to be a common species in both forested and open habitats in Ontario. No Canadian specimens of the third eastern species, <!--PageBreak--><italic><tp:taxon-name>Stethusa dichroa</tp:taxon-name></italic> (Gravenhorst), were discovered in our material despite its widespread occurrence in the eastern United States; it is expected to occur in southern Ontario.</p></tp:treatment-sec><ref-list><ref id="B26"><mixed-citation xmlns:xlink="http://www.w3.org/1999/xlink" xlink:type="simple"><person-group><name name-style="western"><surname>Gusarov</surname><given-names>VI</given-names></name></person-group> (<year>2003c</year>)<article-title> A revision of the Nearctic species of the genus <italic>Stethusa</italic> Casey, 1910 (Coleoptera: Staphylinidae: Aleocharinae).</article-title><source>Zootaxa </source><volume>239</volume>: <fpage>1</fpage>-<lpage>43</lpage>.</mixed-citation></ref></ref-list></tp:taxon-treatment>
