# Supplementary material for: New species and distributional records of Aleocharinae (Coleoptera, Staphylinidae) from Ontario, Canada, with a checklist of recorded species
Source: Zookeys. 2012 Apr 26;(186):119–206. doi: 10.3897/zookeys.186.2947 (PMC3349194; doi:10.3897/zookeys.186.2947)
Supplement: XML Treatment for Strigota ambigua [file zookeys.186.2947-treatment74.xml]

<!DOCTYPE tp:taxon-treatment
  PUBLIC "-//TaxonX//DTD Taxonomic Treatment Publishing DTD v0 20100105//EN" "tax-treatment-NSO.dtd">
<tp:taxon-treatment xmlns:tp="http://www.plazi.org/taxpub"><tp:treatment-meta><mixed-citation publication-type="journal"><person-group><name><surname>Brunke</surname><given-names>Adam J.</given-names></name><name><surname>Klimaszewski</surname><given-names>Jan</given-names></name><name><surname>Dorval</surname><given-names>Julie-Anne</given-names></name><name><surname>Bourdon</surname><given-names>Caroline</given-names></name><name><surname>Paiero</surname><given-names>Steven M.</given-names></name><name><surname>Marshall</surname><given-names>Stephen A.</given-names></name></person-group><article-title>New species and distributional records of Aleocharinae (Coleoptera, Staphylinidae) from Ontario, Canada, with a checklist of recorded species</article-title><source>Zookeys</source><day>26</day><month>4</month><year>2012</year><volume>2012</volume><issue>186</issue><fpage>119</fpage><lpage>206</lpage><pub-id pub-id-type="doi">10.3897/zookeys.186.2947</pub-id></mixed-citation></tp:treatment-meta><tp:nomenclature><tp:taxon-name>
                            <tp:taxon-name-part taxon-name-part-type="genus">Strigota</tp:taxon-name-part>
                        	
                            <tp:taxon-name-part taxon-name-part-type="species">ambigua</tp:taxon-name-part>
                        <object-id xmlns:xlink="http://www.w3.org/1999/xlink" xlink:type="simple">http://species-id.net/wiki/Strigota_ambigua</object-id>
                        </tp:taxon-name><tp:taxon-authority>(Erichson, 1839)</tp:taxon-authority><tp:taxon-status xmlns:xlink="http://www.w3.org/1999/xlink" xlink:type="simple">New Ontario Record</tp:taxon-status><xref ref-type="fig" rid="F31">Fig. 74</xref><xref ref-type="fig" rid="F32">Map 74</xref><xref ref-type="bibr" rid="B24">genitalia in Gusarov (2003a)</xref></tp:nomenclature><tp:treatment-sec sec-type="Material examined"><title>Material examined.</title><p>CANADA: ON:<italic>Huron Co</italic>., Auburn, soybean field, pitfall, 23.vi.2010, A. Brunke, 2 (DEBU); <italic>Ottawa Div</italic>., Ottawa, Centr. Exp. Farm, <italic><tp:taxon-name>Marmota</tp:taxon-name></italic> burrows, 20.iv.2009, A. Smetana, 5 (CNC); <italic>Waterloo Reg</italic>.,Blair, soybean field, pitfall, 23.vi.2009, A. Brunke, 1 (DEBU).</p></tp:treatment-sec><tp:treatment-sec sec-type="Distribution"><title>Distribution.</title><p>Canada: YT, ON, NS, PE, NL; USA: CA, CO, CT, IA, KS, MA, MO, NC, NJ, NM, NY, NV, TX (<xref ref-type="bibr" rid="B9">Bernhauer 1907</xref>; <xref ref-type="bibr" rid="B24">Gusarov 2003a</xref>; <xref ref-type="bibr" rid="B66">Majka et al. 2008</xref>; <xref ref-type="bibr" rid="B47">Klimaszewski et al. 2011</xref>; <xref ref-type="bibr" rid="B42">Klimaszewski et al. 2012</xref>). Native.</p></tp:treatment-sec><tp:treatment-sec sec-type="Comments"><title>Comments.</title><p>This widespread species apparently prefers open habitats with well-drained soil including dunes, beaches, limestone barrens, soybean fields, old fields, open gaps in spruce forest, riverbanks and on pavement (see references under ‘distribution’). The specimens from groundhog burrows were probably overwintering there.</p></tp:treatment-sec><tp:treatment-sec><!--Section generated to contain objects referenced in tp:taxon-treatment.--><fig id="F31" position="float" orientation="portrait"><label>Figures 73–78.</label><caption><p>Dorsal habitus of: <bold>73</bold> <italic><tp:taxon-name>Stethusa spuriella</tp:taxon-name></italic> (Casey) <bold>74</bold> <italic><tp:taxon-name>Strigota ambigua</tp:taxon-name></italic> (Erichson)  <bold>75</bold> <italic><tp:taxon-name>Strigota obscurata</tp:taxon-name></italic> Klimaszewski &amp; Brunke sp. n. <bold>76</bold> <italic><tp:taxon-name>Trichiusa compacta</tp:taxon-name></italic> Casey <bold>77</bold> <italic><tp:taxon-name>Trichiusa hirsuta</tp:taxon-name></italic> Casey  <bold>78</bold> <italic><tp:taxon-name>Trichiusa robustula</tp:taxon-name></italic> (Casey). Scale 1mm.</p></caption><graphic xmlns:xlink="http://www.w3.org/1999/xlink" xlink:href="ZooKeys-186-119-g031.jpg" position="float" orientation="portrait" xlink:type="simple"/></fig><fig id="F32" position="float" orientation="portrait"><label>Maps 73–76.</label><caption><p>Distribution in Ontario of: <bold>73</bold> <italic><tp:taxon-name>Stethusa spuriella</tp:taxon-name></italic> (Casey) <bold>74</bold> <italic><tp:taxon-name>Strigota ambigua</tp:taxon-name></italic> (Erichson) <bold>75</bold> <italic><tp:taxon-name>Strigota obscurata</tp:taxon-name></italic> Klimaszewski &amp; Brunke sp. n. <bold>76</bold> <italic><tp:taxon-name>Trichiusa compacta</tp:taxon-name></italic> Casey.</p></caption><graphic xmlns:xlink="http://www.w3.org/1999/xlink" xlink:href="ZooKeys-186-119-g032.jpg" position="float" orientation="portrait" xlink:type="simple"/></fig></tp:treatment-sec><ref-list><ref id="B24"><mixed-citation xmlns:xlink="http://www.w3.org/1999/xlink" xlink:type="simple"><person-group><name name-style="western"><surname>Gusarov</surname><given-names>VI</given-names></name></person-group> (<year>2003a</year>)<article-title> Revision of some types of North American aleocharines (Coleoptera: Staphylinidae: Aleocharinae), with synonymic notes.</article-title><source>Zootaxa </source><volume>353</volume>: <fpage>1</fpage>-<lpage>134</lpage>.</mixed-citation></ref><ref id="B9"><mixed-citation xmlns:xlink="http://www.w3.org/1999/xlink" xlink:type="simple"><person-group><name name-style="western"><surname>Bernhauer</surname><given-names>M</given-names></name></person-group> (<year>1907</year>)<article-title> Neue Aleocharini aus Nordamerika. (Col.) (3. Stück.).</article-title><source>Deutsche Entomologische Zeitschrift </source><volume>1907</volume>: <fpage>381</fpage>-<lpage>405</lpage></mixed-citation></ref><ref id="B66"><mixed-citation xmlns:xlink="http://www.w3.org/1999/xlink" xlink:type="simple"><person-group><name name-style="western"><surname>Majka</surname><given-names>CG</given-names></name><name name-style="western"><surname>Klimaszewski</surname><given-names>J</given-names></name><name name-style="western"><surname>Lauff</surname><given-names>RF</given-names></name></person-group> (<year>2008</year>)<article-title> The coastal rove beetles (Coleoptera, Staphylinidae) of Atlantic Canada: a survey and new records.</article-title><source>ZooKeys </source><volume>2</volume>: <fpage>115</fpage>-<lpage>150</lpage>. doi: <ext-link ext-link-type="uri" xlink:href="http://dx.doi.org/10.3897/zookeys.2.2" xlink:type="simple">10.3897/zookeys.2.2</ext-link></mixed-citation></ref><ref id="B47"><mixed-citation xmlns:xlink="http://www.w3.org/1999/xlink" xlink:type="simple"><person-group><name name-style="western"><surname>Klimaszewski</surname><given-names>J</given-names></name><name name-style="western"><surname>Langor</surname><given-names>D</given-names></name><name name-style="western"><surname>Pelletier</surname><given-names>G</given-names></name><name name-style="western"><surname>Bourdon</surname><given-names>C</given-names></name><name name-style="western"><surname>Perdereau</surname><given-names>L</given-names></name></person-group> (<year>2011</year>)<source> Aleocharine beetles (Coleoptera, Staphylinidae) of the province of Newfoundland and Labrador, Canada.</source><publisher-name>Pensoft Publishers, Sofia</publisher-name>, <publisher-loc>Moscow</publisher-loc>, <lpage>313</lpage> pp.</mixed-citation></ref><ref id="B42"><mixed-citation xmlns:xlink="http://www.w3.org/1999/xlink" xlink:type="simple"><person-group><name name-style="western"><surname>Klimaszewski</surname><given-names>J</given-names></name><name name-style="western"><surname>Godin</surname><given-names>B</given-names></name><name name-style="western"><surname>Bourdon</surname><given-names>C</given-names></name></person-group> (<year>2012</year>)<article-title> Further contributions to the aleocharine fauna of the Yukon Territory, Canada (Coleoptera, Staphylinidae).</article-title> In: <person-group><name name-style="western"><surname>Klimaszewski</surname><given-names>J</given-names></name><name name-style="western"><surname>Anderson</surname><given-names>R</given-names></name></person-group> (<role>Eds</role>). <issue-title> Biosystematics and Ecology of Canadian Staphylinidae (Coleoptera) II.</issue-title><source>ZooKeys </source><volume>186</volume>: <fpage>207</fpage>–<lpage>237</lpage>. doi: <ext-link ext-link-type="uri" xlink:href="http://dx.doi.org/10.3897/zookeys.186.2674" xlink:type="simple">10.3897/zookeys.186.2674</ext-link></mixed-citation></ref></ref-list></tp:taxon-treatment>
