# Supplementary material for: New species and distributional records of Aleocharinae (Coleoptera, Staphylinidae) from Ontario, Canada, with a checklist of recorded species
Source: Zookeys. 2012 Apr 26;(186):119–206. doi: 10.3897/zookeys.186.2947 (PMC3349194; doi:10.3897/zookeys.186.2947)
Supplement: XML Treatment for Strigota obscurata [file zookeys.186.2947-treatment75.xml]

<!DOCTYPE tp:taxon-treatment
  PUBLIC "-//TaxonX//DTD Taxonomic Treatment Publishing DTD v0 20100105//EN" "tax-treatment-NSO.dtd">
<tp:taxon-treatment xmlns:tp="http://www.plazi.org/taxpub"><tp:treatment-meta><mixed-citation publication-type="journal"><person-group><name><surname>Brunke</surname><given-names>Adam J.</given-names></name><name><surname>Klimaszewski</surname><given-names>Jan</given-names></name><name><surname>Dorval</surname><given-names>Julie-Anne</given-names></name><name><surname>Bourdon</surname><given-names>Caroline</given-names></name><name><surname>Paiero</surname><given-names>Steven M.</given-names></name><name><surname>Marshall</surname><given-names>Stephen A.</given-names></name></person-group><article-title>New species and distributional records of Aleocharinae (Coleoptera, Staphylinidae) from Ontario, Canada, with a checklist of recorded species</article-title><source>Zookeys</source><day>26</day><month>4</month><year>2012</year><volume>2012</volume><issue>186</issue><fpage>119</fpage><lpage>206</lpage><pub-id pub-id-type="doi">10.3897/zookeys.186.2947</pub-id></mixed-citation></tp:treatment-meta><tp:nomenclature><tp:taxon-name>
                            <tp:taxon-name-part taxon-name-part-type="genus">Strigota</tp:taxon-name-part>
                        	
                            <tp:taxon-name-part taxon-name-part-type="species">obscurata</tp:taxon-name-part>
                        <object-id xmlns:xlink="http://www.w3.org/1999/xlink" xlink:type="simple">urn:lsid:zoobank.org:act:9AD7A325-4D27-411A-9748-93BF8829BD63</object-id>
                        <object-id xmlns:xlink="http://www.w3.org/1999/xlink" xlink:type="simple">http://species-id.net/wiki/Strigota_obscurata</object-id>
                        </tp:taxon-name><tp:taxon-authority>Klimaszewski &amp; Brunke, sp. n.</tp:taxon-authority><xref ref-type="fig" rid="F31">Figs 75</xref><xref ref-type="fig" rid="F40">150–154</xref><xref ref-type="fig" rid="F32">Map 75</xref></tp:nomenclature><tp:treatment-sec sec-type="Type locality"><title>Type locality.</title><p>Canada, Ontario, <italic>Wellington Co</italic>., Eramosa, Wellington Rd. 124 and 29, hedgerow nr. soybean field, 43.61 -80.21.</p></tp:treatment-sec><tp:treatment-sec sec-type="Type material"><title>Type material.</title><p>Holotype (male): CANADA, ON: <italic>Wellington Co</italic>., Eramosa, Wellington Rd. 124 and 29, hedgerow, pitfall, 15.vi.2010, A. Brunke (DEBU).</p><p>Paratypes(2 males, 5 females, 7 sex unknown):labeled as the holotype, 6 sex? (DEBU); <italic>Huron Co</italic>., Auburn, soybean field, pitfall, 23.vi.2010, A. Brunke, 1 female, 1 male (DEBU); <italic>Manitoulin Distr</italic>.,Manitoulin Is., Misery Bay Prov. Nat. Res., <named-content xmlns:xlink="http://www.w3.org/1999/xlink" content-type="dwc:verbatimCoordinates" xlink:type="simple">45°47'28"N, 82°44'58"W,</named-content> alvar, malaise trap, 15.vi to 2.vii.2010, Pivar et al., debu00325236, 1 female (DEBU), Manitoulin Is., Kip Fleming Tract, 8km SW Gore Bay, <named-content xmlns:xlink="http://www.w3.org/1999/xlink" content-type="dwc:verbatimCoordinates" xlink:type="simple">45°52'13"N, 82°32'31"W,</named-content> oak savannah/alvar, under stones, 27–29.v.2010, A. Brunke, debu00323337, 1 female (DEBU); <italic>Northumberland Co</italic>., Barr property, 7 km NE Centreton, site 2, <named-content xmlns:xlink="http://www.w3.org/1999/xlink" content-type="dwc:verbatimCoordinates" xlink:type="simple">44°7'48"N, 77°59'3"W,</named-content> field, malaise pans, 16–27.vi.2011, Brunke &amp; Paiero, debu01147152, 1 female (LFC), same data except: malaise, 26.vii to 12.viii.2011, debu01149211, 1 female (DEBU); <italic>Wellington Co</italic>., Guelph, hedgerow, 5.v.2009, A. Brunke, 1 male (LFC).</p></tp:treatment-sec><tp:treatment-sec sec-type="Diagnosis"><title>Diagnosis.</title><p><italic><tp:taxon-name>Strigota obscurata</tp:taxon-name></italic> is readily separated from the other <italic><tp:taxon-name>Strigota</tp:taxon-name></italic> species by the combination of: median lobe constricted basally in parameral view (<xref ref-type="fig" rid="F40">Fig. 150</xref>), male<!--PageBreak--> and female tergite VIII with apical margin sharply produced (<xref ref-type="fig" rid="F40">Fig. 152</xref>), the dark coloration, including the legs, the body size (2.2–2.5mm) and elytra at suture distinctly shorter than the pronotum at midline (<xref ref-type="fig" rid="F31">Fig. 75</xref>).</p></tp:treatment-sec><tp:treatment-sec sec-type="Description"><title>Description.</title><p>Body narrowly elongate, dark brown to black, with legs and/or tarsi brown, central disc of elytra sometimes with traces of reddish tinge, length 2.2–2.5 mm, moderately glossy, with dense, meshed microsculpture, pubescence short, dense and appearing somewhat silky; head convex, rounded posteriorly, postocular area at least slightly longer than the length of eye, pubescence directed towards midline of disc; antennae stout, antennomeres 1–3 strongly elongate, 4–5 subquadrate and 6–10 moderately transverse; pronotum slightly transverse, widest in basal third, pubescence <!--PageBreak-->directed obliquely posteriad, posteriad at midline; elytra transverse, at suture shorter than pronotum at midline, pubescence directed straight posteriad; abdomen subparallel with tergites II–IV deeply impressed basally; metatarsus with basal article as long as two following articles combined.</p><p>Male. Tergite VIII with bisinuate base and acutely produced apex, (<xref ref-type="fig" rid="F40">Fig. 152</xref>); sternite VIII elongate with broad distance between base and antecostal suture, apex truncate (<xref ref-type="fig" rid="F40">Fig. 153</xref>); median lobe of aedeagus in lateral view with moderately sized bulbus, tubus of median lobe slightly produced ventrad, internal sac in lateral view with several short, inconspicuous sclerites (<xref ref-type="fig" rid="F40">Fig. 151</xref>); median lobe of aedeagus in ventral (parameral) view with tubus constricted basally (<xref ref-type="fig" rid="F40">Fig. 150</xref>).<!--PageBreak--></p><p>Female. Tergite and sternite VIII similar to those of male; spermatheca with club-shaped capsule bearing a small invagination, stem sinuate and coiled apically (<xref ref-type="fig" rid="F40">Fig. 154</xref>). The spermatheca of this species is nearly identical to that of <italic><tp:taxon-name>Strigota ambigua</tp:taxon-name></italic> except for the capsule, which is more sharply deflexed and of a different shape (<xref ref-type="fig" rid="F40">Fig. 154</xref>, compare with illustrations in <xref ref-type="bibr" rid="B24">Gusarov (2003a)</xref>).</p></tp:treatment-sec><tp:treatment-sec sec-type="Distribution"><title>Distribution.</title><p>Presently, <italic><tp:taxon-name>Strigota obscurata</tp:taxon-name></italic> is known only from Ontario but it is expected to occur widely in northeastern North America.</p></tp:treatment-sec><tp:treatment-sec sec-type="Bionomics"><title>Bionomics.</title><p><italic><tp:taxon-name>Strigota obscurata</tp:taxon-name></italic> occurs in many of the same habitats as <italic><tp:taxon-name>Strigota ambigua</tp:taxon-name></italic> and was the most commonly collected rove beetle in southern Ontario soybean fields, frequently co-occurring with the latter species (Brunke et al. <italic>in prep</italic>.).</p></tp:treatment-sec><tp:treatment-sec sec-type="Etymology"><title>Etymology.</title><p>The specific name is the Latin word for ‘darkened’. This is in reference to the distinct, overall darker body colorationcompared to <italic><tp:taxon-name>Strigota ambigua</tp:taxon-name></italic>, the only other eastern species of the genus.</p></tp:treatment-sec><tp:treatment-sec sec-type="Comments"><title>Comments.</title><p>Prior to this publication there were five valid species of <italic><tp:taxon-name>Strigota</tp:taxon-name></italic> in North America: <italic><tp:taxon-name>Strigota ambigua</tp:taxon-name></italic> (Erichson) with numerous synonyms (see <xref ref-type="bibr" rid="B24">Gusarov (2003a)</xref>), <italic><tp:taxon-name>Strigota perplexa</tp:taxon-name></italic> Casey from Colorado, <italic><tp:taxon-name>Strigota seducens</tp:taxon-name></italic> Casey from California, <italic><tp:taxon-name>Strigota impiger</tp:taxon-name></italic> Casey from Washington and <italic><tp:taxon-name>Strigota intrudens</tp:taxon-name></italic> Casy from California. In an online catalog of <tp:taxon-name>Athetini</tp:taxon-name>, <xref ref-type="bibr" rid="B25">Gusarov (2003b)</xref> regarded <italic><tp:taxon-name>Strigota impiger</tp:taxon-name></italic> Casey and <italic><tp:taxon-name>Strigota intrudens</tp:taxon-name></italic> Casey as unpublished synonyms of <italic><tp:taxon-name>Strigota seducens</tp:taxon-name></italic> Casey. We have examined the types of <italic><tp:taxon-name>Strigota perplexa</tp:taxon-name></italic> Casey and <italic><tp:taxon-name>Strigota seducens</tp:taxon-name></italic> Casey. The single specimen of <italic><tp:taxon-name>Strigota perplexa</tp:taxon-name></italic> in Casey’s collection is a dissected male but features of the aedeagus could not be examined due to overclearing. The distinctive tergite 8 of <italic><tp:taxon-name>Strigota obscurata</tp:taxon-name></italic> will easily differentiate it from <italic><tp:taxon-name>Strigota perplexa</tp:taxon-name></italic> until more specimens can be examined from the type locality (Colorado, <italic>Boulder Co.</italic>) so that the aedeagi can be compared.</p><p>The type series of <italic><tp:taxon-name>Strigota seducens</tp:taxon-name></italic> contains 6 specimens with the following data: Cal; ‘seducens-6’, Paratype USNM 39047; Casey bequest 1925; Gusarov lect. des. 2003 [unpublished designation]; our lectotype label, present designation, [1 male, dissected, with genitalia scarcely visible] (NMNH). Same data except: ‘seducens-2’; Gusarov paralect. des. 2003 [unpublished designation]; our paralectotype label, present designation, [1 female, dissected, spermatheca not located] (NMNH). Same data as first paralectotype except: ‘seducens-3’; [1 male, dissected, aedeagus not located] (NMNH). Same except: ‘seducens-4’; [1 female, dissected, with spermatheca] (NMNH). Same except: ‘seducens-5’; [1 sex?, not dissected]. Same except: ‘seducens-Type 39047’; seducens; [1 sex?, damaged, abdomen missing].</p><p>For the purpose of nomenclatural stability, we here designate the first mentioned specimen as a lectotype and the other 5 as paralectotypes. The spermatheca of one of the paralectotypes was compared to our specimens of <italic><tp:taxon-name>Strigota obscurata</tp:taxon-name></italic> and no important differences could be found; the only available aedeagus of <italic><tp:taxon-name>Strigota seducens</tp:taxon-name></italic> was barely visible in the permanent mount and could not be compared in detail. However, <italic><tp:taxon-name>Strigota obscurata</tp:taxon-name></italic> may be differentiated from <italic><tp:taxon-name>Strigota seducens</tp:taxon-name></italic> by the combination of characters in the diagnosis and the uniformly colored elytra (light brown in centre of the disc in <italic><tp:taxon-name>Strigota seducens</tp:taxon-name></italic>). The only other eastern species of the genus, <italic><tp:taxon-name>Strigota ambigua</tp:taxon-name></italic>,<!--PageBreak--> is easily separated from <italic><tp:taxon-name>Strigota obscurata</tp:taxon-name></italic> by the larger size (2.4–3.0mm), less produced tergite 8 in both sexes, differently shaped aedeagus and spermatheca (<xref ref-type="fig" rid="F40">Figs 150–151, 154</xref> vs. illustrations in <xref ref-type="bibr" rid="B24">Gusarov (2003a)</xref>) and distinctly paler coloration of the appendages.</p></tp:treatment-sec><tp:treatment-sec><!--Section generated to contain objects referenced in tp:taxon-treatment.--><fig id="F31" position="float" orientation="portrait"><label>Figures 73–78.</label><caption><p>Dorsal habitus of: <bold>73</bold> <italic><tp:taxon-name>Stethusa spuriella</tp:taxon-name></italic> (Casey) <bold>74</bold> <italic><tp:taxon-name>Strigota ambigua</tp:taxon-name></italic> (Erichson)  <bold>75</bold> <italic><tp:taxon-name>Strigota obscurata</tp:taxon-name></italic> Klimaszewski &amp; Brunke sp. n. <bold>76</bold> <italic><tp:taxon-name>Trichiusa compacta</tp:taxon-name></italic> Casey <bold>77</bold> <italic><tp:taxon-name>Trichiusa hirsuta</tp:taxon-name></italic> Casey  <bold>78</bold> <italic><tp:taxon-name>Trichiusa robustula</tp:taxon-name></italic> (Casey). Scale 1mm.</p></caption><graphic xmlns:xlink="http://www.w3.org/1999/xlink" xlink:href="ZooKeys-186-119-g031.jpg" position="float" orientation="portrait" xlink:type="simple"/></fig><fig id="F40" position="float" orientation="portrait"><label>Figures 150–164.</label><caption><p><italic><tp:taxon-name>Strigota obscurata</tp:taxon-name></italic> Klimaszewski &amp; Brunke sp. n.: <bold>150</bold> aedeagus parameral view <bold>151</bold> aedeagus lateral view <bold>152</bold> male tergite 8 <bold>153</bold> male sternite 8 <bold>154</bold> spermatheca. <italic><tp:taxon-name>Trichiusa compacta</tp:taxon-name></italic> Casey <bold>155</bold> aedeagus abparameral view <bold>156</bold> aedeagus lateral view <bold>157</bold> spermatheca. <italic><tp:taxon-name>Trichiusa hirsuta</tp:taxon-name></italic> Casey <bold>158</bold> aedeagus lateral view internal sac retracted <bold>159</bold> aedeagus lateral view internal sac everted <bold>160</bold> spermatheca. <italic><tp:taxon-name>Trichiusa robustula</tp:taxon-name></italic> Casey <bold>161</bold> aedeagus abparameral view <bold>162</bold> aedeagus lateral view <bold>163–164</bold> spermathecae. Scale 0.2 mm.</p></caption><graphic xmlns:xlink="http://www.w3.org/1999/xlink" xlink:href="ZooKeys-186-119-g040.jpg" position="float" orientation="portrait" xlink:type="simple"/></fig><fig id="F32" position="float" orientation="portrait"><label>Maps 73–76.</label><caption><p>Distribution in Ontario of: <bold>73</bold> <italic><tp:taxon-name>Stethusa spuriella</tp:taxon-name></italic> (Casey) <bold>74</bold> <italic><tp:taxon-name>Strigota ambigua</tp:taxon-name></italic> (Erichson) <bold>75</bold> <italic><tp:taxon-name>Strigota obscurata</tp:taxon-name></italic> Klimaszewski &amp; Brunke sp. n. <bold>76</bold> <italic><tp:taxon-name>Trichiusa compacta</tp:taxon-name></italic> Casey.</p></caption><graphic xmlns:xlink="http://www.w3.org/1999/xlink" xlink:href="ZooKeys-186-119-g032.jpg" position="float" orientation="portrait" xlink:type="simple"/></fig></tp:treatment-sec><ref-list><ref id="B24"><mixed-citation xmlns:xlink="http://www.w3.org/1999/xlink" xlink:type="simple"><person-group><name name-style="western"><surname>Gusarov</surname><given-names>VI</given-names></name></person-group> (<year>2003a</year>)<article-title> Revision of some types of North American aleocharines (Coleoptera: Staphylinidae: Aleocharinae), with synonymic notes.</article-title><source>Zootaxa </source><volume>353</volume>: <fpage>1</fpage>-<lpage>134</lpage>.</mixed-citation></ref><ref id="B25"><mixed-citation xmlns:xlink="http://www.w3.org/1999/xlink" xlink:type="simple"><person-group><name name-style="western"><surname>Gusarov</surname><given-names>VI</given-names></name></person-group> (<year>2003b</year>)<source> A catalogue of the athetine species of America north of Mexico (Coleoptera: Staphylinidae: Aleocharinae: Athetini).http://nhm.ku.edu/ksem/peet/cata_web.htm [accessed January 2012].</source></mixed-citation></ref></ref-list></tp:taxon-treatment>
