# Supplementary material for: New species and distributional records of Aleocharinae (Coleoptera, Staphylinidae) from Ontario, Canada, with a checklist of recorded species
Source: Zookeys. 2012 Apr 26;(186):119–206. doi: 10.3897/zookeys.186.2947 (PMC3349194; doi:10.3897/zookeys.186.2947)
Supplement: XML Treatment for Trichiusa hirsuta [file zookeys.186.2947-treatment77.xml]

<!DOCTYPE tp:taxon-treatment
  PUBLIC "-//TaxonX//DTD Taxonomic Treatment Publishing DTD v0 20100105//EN" "tax-treatment-NSO.dtd">
<tp:taxon-treatment xmlns:tp="http://www.plazi.org/taxpub"><tp:treatment-meta><mixed-citation publication-type="journal"><person-group><name><surname>Brunke</surname><given-names>Adam J.</given-names></name><name><surname>Klimaszewski</surname><given-names>Jan</given-names></name><name><surname>Dorval</surname><given-names>Julie-Anne</given-names></name><name><surname>Bourdon</surname><given-names>Caroline</given-names></name><name><surname>Paiero</surname><given-names>Steven M.</given-names></name><name><surname>Marshall</surname><given-names>Stephen A.</given-names></name></person-group><article-title>New species and distributional records of Aleocharinae (Coleoptera, Staphylinidae) from Ontario, Canada, with a checklist of recorded species</article-title><source>Zookeys</source><day>26</day><month>4</month><year>2012</year><volume>2012</volume><issue>186</issue><fpage>119</fpage><lpage>206</lpage><pub-id pub-id-type="doi">10.3897/zookeys.186.2947</pub-id></mixed-citation></tp:treatment-meta><tp:nomenclature><tp:taxon-name>
                            <tp:taxon-name-part taxon-name-part-type="genus">Trichiusa</tp:taxon-name-part>
                        	
                            <tp:taxon-name-part taxon-name-part-type="species">hirsuta</tp:taxon-name-part>
                        <object-id xmlns:xlink="http://www.w3.org/1999/xlink" xlink:type="simple">http://species-id.net/wiki/Trichiusa_hirsuta</object-id>
                        </tp:taxon-name><tp:taxon-authority>Casey, 1906</tp:taxon-authority><tp:taxon-status xmlns:xlink="http://www.w3.org/1999/xlink" xlink:type="simple">New Canadian Record</tp:taxon-status><xref ref-type="fig" rid="F31">Figs 77</xref><xref ref-type="fig" rid="F40">158–160</xref><xref ref-type="fig" rid="F32">Map 77</xref><tp:nomenclature-citation-list><tp:nomenclature-citation><tp:taxon-name>Trichiusa hirsuta</tp:taxon-name><comment> Casey, 1906: 329. <bold>Lectotype</bold> (male): USA, Virginia; <italic>hirsuta</italic> Casey; Type USNM 39423; Casey bequest 1925; Lectotypus, male, <italic><tp:taxon-name>Trichiusa hirsuta</tp:taxon-name></italic> Casey, V.I. Gusarov des. 2011 [unpublished designation]; our lectotype designation label, present designation (NMNH).<!--PageBreak--></comment></tp:nomenclature-citation></tp:nomenclature-citation-list></tp:nomenclature><tp:treatment-sec sec-type="Material examined"><title>Material examined.</title><p>CANADA: ON:<italic>Hald.-Norfolk Reg</italic>., Cronmiller prop., 6 km W St Williams, <named-content xmlns:xlink="http://www.w3.org/1999/xlink" content-type="dwc:verbatimCoordinates" xlink:type="simple">42°40'20"N, 80°29'29"W,</named-content> forest, sand ridge, malaise pan, 17.v to 31.v.2011, Brunke &amp; Paiero, 1 (DEBU), Turkey Point Prov. Pk., site 1, <named-content xmlns:xlink="http://www.w3.org/1999/xlink" content-type="dwc:verbatimCoordinates" xlink:type="simple">42°41'48"N, 80°19'48"W,</named-content> forest, malaise pans, 17 to 31.v.2011, Brunke &amp; Paiero, 1 (DEBU); <italic>Northumberland Co</italic>., Barr prop., 7 km NE Centreton, site 1, 44°7'40"N, 77°58'57W, savannah, malaise pans, 16 to 27.vi.2011, Brunke &amp; Paiero, 1 (DEBU).</p></tp:treatment-sec><tp:treatment-sec sec-type="Distribution"><title>Distribution.</title><p>Canada: ON; USA: VA. Native.</p></tp:treatment-sec><tp:treatment-sec sec-type="Comments"><title>Comments.</title><p>This species is currently recognizable only by the combination of habitus (<xref ref-type="fig" rid="F31">Fig. 77</xref>) and the following sexual characters: median lobe of aedeagus in lateral view with tubus narrowed toward apex and sharply pointed apically (not rounded) (<xref ref-type="fig" rid="F40">Figs 158–159</xref>); spermatheca with large, spherical and basally narrowed capsule bearing a small apical invagination, stem relatively straight, looped and twisted posteriad (<xref ref-type="fig" rid="F40">Fig. 160</xref>).</p><p><!--PageBreak-->Unlike <italic><tp:taxon-name>Trichiusa robustula</tp:taxon-name></italic>, <italic><tp:taxon-name>Trichiusa hirsuta</tp:taxon-name></italic> was collected from upland forested or semi-forested habitats on sandy soil. More collections will help elucidate the habitat requirements of this species.</p></tp:treatment-sec><tp:treatment-sec><!--Section generated to contain objects referenced in tp:taxon-treatment.--><fig id="F31" position="float" orientation="portrait"><label>Figures 73–78.</label><caption><p>Dorsal habitus of: <bold>73</bold> <italic><tp:taxon-name>Stethusa spuriella</tp:taxon-name></italic> (Casey) <bold>74</bold> <italic><tp:taxon-name>Strigota ambigua</tp:taxon-name></italic> (Erichson)  <bold>75</bold> <italic><tp:taxon-name>Strigota obscurata</tp:taxon-name></italic> Klimaszewski &amp; Brunke sp. n. <bold>76</bold> <italic><tp:taxon-name>Trichiusa compacta</tp:taxon-name></italic> Casey <bold>77</bold> <italic><tp:taxon-name>Trichiusa hirsuta</tp:taxon-name></italic> Casey  <bold>78</bold> <italic><tp:taxon-name>Trichiusa robustula</tp:taxon-name></italic> (Casey). Scale 1mm.</p></caption><graphic xmlns:xlink="http://www.w3.org/1999/xlink" xlink:href="ZooKeys-186-119-g031.jpg" position="float" orientation="portrait" xlink:type="simple"/></fig><fig id="F40" position="float" orientation="portrait"><label>Figures 150–164.</label><caption><p><italic><tp:taxon-name>Strigota obscurata</tp:taxon-name></italic> Klimaszewski &amp; Brunke sp. n.: <bold>150</bold> aedeagus parameral view <bold>151</bold> aedeagus lateral view <bold>152</bold> male tergite 8 <bold>153</bold> male sternite 8 <bold>154</bold> spermatheca. <italic><tp:taxon-name>Trichiusa compacta</tp:taxon-name></italic> Casey <bold>155</bold> aedeagus abparameral view <bold>156</bold> aedeagus lateral view <bold>157</bold> spermatheca. <italic><tp:taxon-name>Trichiusa hirsuta</tp:taxon-name></italic> Casey <bold>158</bold> aedeagus lateral view internal sac retracted <bold>159</bold> aedeagus lateral view internal sac everted <bold>160</bold> spermatheca. <italic><tp:taxon-name>Trichiusa robustula</tp:taxon-name></italic> Casey <bold>161</bold> aedeagus abparameral view <bold>162</bold> aedeagus lateral view <bold>163–164</bold> spermathecae. Scale 0.2 mm.</p></caption><graphic xmlns:xlink="http://www.w3.org/1999/xlink" xlink:href="ZooKeys-186-119-g040.jpg" position="float" orientation="portrait" xlink:type="simple"/></fig><fig id="F32" position="float" orientation="portrait"><label>Maps 73–76.</label><caption><p>Distribution in Ontario of: <bold>73</bold> <italic><tp:taxon-name>Stethusa spuriella</tp:taxon-name></italic> (Casey) <bold>74</bold> <italic><tp:taxon-name>Strigota ambigua</tp:taxon-name></italic> (Erichson) <bold>75</bold> <italic><tp:taxon-name>Strigota obscurata</tp:taxon-name></italic> Klimaszewski &amp; Brunke sp. n. <bold>76</bold> <italic><tp:taxon-name>Trichiusa compacta</tp:taxon-name></italic> Casey.</p></caption><graphic xmlns:xlink="http://www.w3.org/1999/xlink" xlink:href="ZooKeys-186-119-g032.jpg" position="float" orientation="portrait" xlink:type="simple"/></fig></tp:treatment-sec></tp:taxon-treatment>
