# Supplementary material for: New species and distributional records of Aleocharinae (Coleoptera, Staphylinidae) from Ontario, Canada, with a checklist of recorded species
Source: Zookeys. 2012 Apr 26;(186):119–206. doi: 10.3897/zookeys.186.2947 (PMC3349194; doi:10.3897/zookeys.186.2947)
Supplement: XML Treatment for Zyras planifer [file zookeys.186.2947-treatment79.xml]

<!DOCTYPE tp:taxon-treatment
  PUBLIC "-//TaxonX//DTD Taxonomic Treatment Publishing DTD v0 20100105//EN" "tax-treatment-NSO.dtd">
<tp:taxon-treatment xmlns:tp="http://www.plazi.org/taxpub"><tp:treatment-meta><mixed-citation publication-type="journal"><person-group><name><surname>Brunke</surname><given-names>Adam J.</given-names></name><name><surname>Klimaszewski</surname><given-names>Jan</given-names></name><name><surname>Dorval</surname><given-names>Julie-Anne</given-names></name><name><surname>Bourdon</surname><given-names>Caroline</given-names></name><name><surname>Paiero</surname><given-names>Steven M.</given-names></name><name><surname>Marshall</surname><given-names>Stephen A.</given-names></name></person-group><article-title>New species and distributional records of Aleocharinae (Coleoptera, Staphylinidae) from Ontario, Canada, with a checklist of recorded species</article-title><source>Zookeys</source><day>26</day><month>4</month><year>2012</year><volume>2012</volume><issue>186</issue><fpage>119</fpage><lpage>206</lpage><pub-id pub-id-type="doi">10.3897/zookeys.186.2947</pub-id></mixed-citation></tp:treatment-meta><tp:nomenclature><tp:taxon-name>
                            <tp:taxon-name-part taxon-name-part-type="genus">Zyras</tp:taxon-name-part>
                        	
                            <tp:taxon-name-part taxon-name-part-type="species">planifer</tp:taxon-name-part>
                        <object-id xmlns:xlink="http://www.w3.org/1999/xlink" xlink:type="simple">http://species-id.net/wiki/Zyras_planifer</object-id>
                        </tp:taxon-name><tp:taxon-authority>(Casey, 1894)</tp:taxon-authority><tp:taxon-status xmlns:xlink="http://www.w3.org/1999/xlink" xlink:type="simple">New Canadian Record</tp:taxon-status><xref ref-type="fig" rid="F34">Fig. 79</xref><xref ref-type="fig" rid="F33">Map 79</xref><xref ref-type="bibr" rid="B52">genitalia in Klimaszewski et al. (2005a)</xref></tp:nomenclature><tp:treatment-sec sec-type="Material examined"><title>Material examined.</title><p>CANADA: ON:<italic>Essex Co</italic>., Windsor, Ojibway Prairie, unburnt forest, yellow pans, 8 to 12.vi.2001, S.M. Paiero, 1 (DEBU).</p><fig id="F34" position="float" orientation="portrait"><label>Figure 79.</label><caption><p>Dorsal habitus of <italic><tp:taxon-name>Zyras planifer</tp:taxon-name></italic> (Casey). Scale 1mm.</p></caption><graphic xmlns:xlink="http://www.w3.org/1999/xlink" xlink:href="ZooKeys-186-119-g034.jpg" position="float" orientation="portrait" xlink:type="simple"/></fig></tp:treatment-sec><tp:treatment-sec sec-type="Distribution"><title>Distribution.</title><p>Canada: ON; USA: DC, IN, NC (<xref ref-type="bibr" rid="B52">Klimaszewski et al. 2005a</xref>). Native.</p><fig id="F35" position="float" orientation="portrait"><label>Figures 80–89.</label><caption><p><italic><tp:taxon-name>Aleochara daviesi</tp:taxon-name></italic> Klimaszewski &amp; Brunke sp. n.: <bold>80</bold> aedeagus in lateral view <bold>81</bold> male tergite 8 <bold>82</bold> male sternite 8. <italic><tp:taxon-name>Dexiogyia angustiventris</tp:taxon-name></italic> (Casey) <bold>83</bold> aedeagus in abparameral view <bold>84</bold> aedeagus in lateral view <bold>85</bold> male tergite 8 <bold>86</bold> male sternite 8 <bold>87</bold> spermatheca <bold>88</bold> female tergite 8 <bold>89</bold> female sternite 8. Scale 0.2 mm.</p></caption><graphic xmlns:xlink="http://www.w3.org/1999/xlink" xlink:href="ZooKeys-186-119-g035.jpg" position="float" orientation="portrait" xlink:type="simple"/></fig><fig id="F36" position="float" orientation="portrait"><label>Figures 90–102.</label><caption><p><italic><tp:taxon-name>Oxypoda rubescans</tp:taxon-name></italic> Casey <bold>90</bold> aedeagus lateral view. <italic><tp:taxon-name>Parocyusa americana</tp:taxon-name></italic> (Casey)  <bold>91</bold> spermatheca <bold>92</bold> female tergite 8 <bold>93</bold> female sternite 8. <italic><tp:taxon-name>Parocyusa fuliginosa</tp:taxon-name></italic> (Casey) <bold>94</bold> aedeagus in lateral view [specimen from type series North Carolina] <bold>95</bold> aedeagus in abparameral view [Newfoundland] <bold>96</bold> aedeagus in lateral view [Newfoundland] <bold>97</bold> male tergite 8 <bold>98</bold> male sternite 8 <bold>99</bold> spermatheca [specimen from type series North Carolina] <bold>100</bold> spermatheca [Newfoundland] <bold>101</bold> female tergite 8  <bold>102</bold> female sternite 8. Scale 0.2 mm.</p></caption><graphic xmlns:xlink="http://www.w3.org/1999/xlink" xlink:href="ZooKeys-186-119-g036.jpg" position="float" orientation="portrait" xlink:type="simple"/></fig><fig id="F37" position="float" orientation="portrait"><label>Figures 103–115.</label><caption><p><italic><tp:taxon-name>Agaricomorpha websteri</tp:taxon-name></italic> Klimaszewski &amp; Brunke sp. n.: <bold>103</bold> aedeagus lateral view <bold>104</bold> male tergite 8 <bold>105</bold> male sternite 8. <italic><tp:taxon-name>Gyrophaena caseyi</tp:taxon-name></italic> Seevers: <bold>106</bold> aedeagus lateral view <bold>107</bold> male tergite 8 <bold>108</bold> male sternite 8. <italic><tp:taxon-name>Thecturota pusio</tp:taxon-name></italic> (Casey) <bold>109</bold> aedeagus lateral view <bold>110</bold> aedeagus abparameral view <bold>111</bold> male tergite 8 <bold>112</bold> male sternite 8 <bold>113</bold> spermatheca <bold>114</bold> female tergite 8 <bold>115</bold> female sternite 8. Scale 0.2 mm.</p></caption><graphic xmlns:xlink="http://www.w3.org/1999/xlink" xlink:href="ZooKeys-186-119-g037.jpg" position="float" orientation="portrait" xlink:type="simple"/></fig><fig id="F38" position="float" orientation="portrait"><label>Figures 116–131.</label><caption><p><italic><tp:taxon-name>Acrotona smithi</tp:taxon-name></italic> (Casey) <bold>116</bold> aedeagus abparameral view <bold>117</bold> aedeagus lateral view internal sac retracted <bold>118</bold> aedeagus lateral view internal sac everted <bold>119</bold> male tergite 8 <bold>120</bold> male sternite 8 <bold>121–122</bold> spermathecae <bold>123</bold> female tergite 8 <bold>124</bold> female sternite 8. <italic><tp:taxon-name>Acrotona subpygmaea</tp:taxon-name></italic> (Bernhauer): <bold>125</bold> aedeagus abparameral view <bold>126</bold> aedeagus lateral view <bold>127</bold> male tergite 8 <bold>128</bold> male sternite 8  <bold>129</bold> spermatheca <bold>130</bold> female tergite 8 <bold>131</bold> female sternite 8. Scale 0.2 mm.</p></caption><graphic xmlns:xlink="http://www.w3.org/1999/xlink" xlink:href="ZooKeys-186-119-g038.jpg" position="float" orientation="portrait" xlink:type="simple"/></fig><fig id="F39" position="float" orientation="portrait"><label>Figures 132–149.</label><caption><p><italic><tp:taxon-name>Alevonota gracilenta</tp:taxon-name></italic> (Erichson)  <bold>132</bold> aedeagus lateral view <bold>133</bold> male tergite 8  <bold>134</bold> male sternite 8. <italic><tp:taxon-name>Atheta (Microdota) alesi</tp:taxon-name></italic> Klimaszewski &amp; Brunke sp. n.: <bold>135</bold> aedeagus abparameral view <bold>136</bold> aedeagus lateral view <bold>137</bold> male tergite 8 <bold>138</bold> male sternite 8 <bold>139</bold> spermatheca <bold>140</bold> female tergite 8 <bold>141</bold> female sternite 8. <italic><tp:taxon-name>Callicerus obscurus</tp:taxon-name></italic> Gravenhorst: <bold>142</bold> aedeagus lateral view <bold>143</bold> spermatheca. <italic><tp:taxon-name>Callicerus rigidicornis</tp:taxon-name></italic> (Erichson)  <bold>144</bold> aedeagus lateral view <bold>145</bold> spermatheca. <italic><tp:taxon-name>Dinaraea backusensis</tp:taxon-name></italic> Klimaszewski and Brunke sp. n.: <bold>146</bold> aedeagus lateral view <bold>147</bold> male tergite 8 <bold>148</bold> male sternite 8. <italic><tp:taxon-name>Philhygra proterminalis</tp:taxon-name></italic> (Bernhauer): <bold>149</bold> aedeagus lateral view. Scale 0.2 mm.</p></caption><graphic xmlns:xlink="http://www.w3.org/1999/xlink" xlink:href="ZooKeys-186-119-g039.jpg" position="float" orientation="portrait" xlink:type="simple"/></fig><fig id="F40" position="float" orientation="portrait"><label>Figures 150–164.</label><caption><p><italic><tp:taxon-name>Strigota obscurata</tp:taxon-name></italic> Klimaszewski &amp; Brunke sp. n.: <bold>150</bold> aedeagus parameral view <bold>151</bold> aedeagus lateral view <bold>152</bold> male tergite 8 <bold>153</bold> male sternite 8 <bold>154</bold> spermatheca. <italic><tp:taxon-name>Trichiusa compacta</tp:taxon-name></italic> Casey <bold>155</bold> aedeagus abparameral view <bold>156</bold> aedeagus lateral view <bold>157</bold> spermatheca. <italic><tp:taxon-name>Trichiusa hirsuta</tp:taxon-name></italic> Casey <bold>158</bold> aedeagus lateral view internal sac retracted <bold>159</bold> aedeagus lateral view internal sac everted <bold>160</bold> spermatheca. <italic><tp:taxon-name>Trichiusa robustula</tp:taxon-name></italic> Casey <bold>161</bold> aedeagus abparameral view <bold>162</bold> aedeagus lateral view <bold>163–164</bold> spermathecae. Scale 0.2 mm.</p></caption><graphic xmlns:xlink="http://www.w3.org/1999/xlink" xlink:href="ZooKeys-186-119-g040.jpg" position="float" orientation="portrait" xlink:type="simple"/></fig></tp:treatment-sec><tp:treatment-sec><!--Section generated to contain objects referenced in tp:taxon-treatment.--><fig id="F33" position="float" orientation="portrait"><label>Maps 77–79.</label><caption><p>Distribution in Ontario of: <bold>77</bold> <italic><tp:taxon-name>Trichiusa hirsuta</tp:taxon-name></italic> Casey <bold>78</bold> <italic><tp:taxon-name>Trichiusa robustula</tp:taxon-name></italic> (Casey) <bold>79</bold> <italic><tp:taxon-name>Zyras planifer</tp:taxon-name></italic> (Casey).</p></caption><graphic xmlns:xlink="http://www.w3.org/1999/xlink" xlink:href="ZooKeys-186-119-g033.jpg" position="float" orientation="portrait" xlink:type="simple"/></fig></tp:treatment-sec><ref-list><ref id="B52"><mixed-citation xmlns:xlink="http://www.w3.org/1999/xlink" xlink:type="simple"><person-group><name name-style="western"><surname>Klimaszewski</surname><given-names>J</given-names></name><name name-style="western"><surname>Pelletier</surname><given-names>G</given-names></name><name name-style="western"><surname>Maruyama</surname><given-names>M</given-names></name><name name-style="western"><surname>Hlaváč</surname><given-names>P</given-names></name></person-group> (<year>2005a</year>)<article-title> Canadian species of the <italic>Zyras</italic> group of genera and review of the types from America north of Mexico (Coleoptera, Staphylinidae, Aleocharinae).</article-title><source>Revue Suisse de Zoologie </source><volume>112</volume>: <fpage>703</fpage>-<lpage>7</lpage>.<!--PageBreak--></mixed-citation></ref></ref-list></tp:taxon-treatment>
